# Supplementary material for: Differential transcriptome response following infection of porcine ileal enteroids with species A and C rotaviruses
Source: Virol J. 2023 Oct 17;20:238. doi: 10.1186/s12985-023-02207-8 (PMC10580564; doi:10.1186/s12985-023-02207-8)
Supplement: Supplementary file 1 — Additional file 1. Differential gene expression data. [file 12985_2023_2207_MOESM1_ESM.xlsx]

## Sheet: RVC vs control
Gene_Symbol	Transcript_ID	Gene_ID	Test/Control.fc	Test/Control.raw.pval	Test/Control.bh.pval
.	rna-NC_000845.1_1246-2205	rna-NC_000845.1_1246-2205	4.06573	1.92774e-21	3.28233e-20
.	rna-NC_000845.1_2206-2273	rna-NC_000845.1_2206-2273	1.45732	1	1
.	rna-NC_000845.1_2274-3844	rna-NC_000845.1_2274-3844	5.85755	5.60623e-32	1.7919e-30
.	rna-NC_000845.1_3845-3919	rna-NC_000845.1_3845-3919	-1.27481	0.372755	0.472797
.	rna-NC_000845.1_4877-4945	rna-NC_000845.1_4877-4945	1.94175	0.461168	0.562941
.	rna-NC_000845.1_4943-5015	rna-NC_000845.1_4943-5015	-3.40586	0.00242152	0.00559684
.	rna-NC_000845.1_5017-5086	rna-NC_000845.1_5017-5086	-2.74654	0.000412811	0.00111897
.	rna-NC_000845.1_6129-6196	rna-NC_000845.1_6129-6196	-1.33607	0.679314	0.768235
.	rna-NC_000845.1_6203-6270	rna-NC_000845.1_6203-6270	-1.63182	0.297676	0.392387
.	rna-NC_000845.1_6272-6346	rna-NC_000845.1_6272-6346	-1.33607	0.679314	0.768235
.	rna-NC_000845.1_6379-6444	rna-NC_000845.1_6379-6444	2.05654	0.401742	0.502997
.	rna-NC_000845.1_6444-6509	rna-NC_000845.1_6444-6509	1.18762	1	1
.	rna-NC_000845.1_8059-8129	rna-NC_000845.1_8059-8129	1.18269	0.238191	0.324907
.	rna-NC_000845.1_8135-8202	rna-NC_000845.1_8135-8202	-1.38041	0.431468	0.53352
.	rna-NC_000845.1_8891-8957	rna-NC_000845.1_8891-8957	-1.48642	0.0111048	0.0221958
.	rna-NC_000845.1_10584-10652	rna-NC_000845.1_10584-10652	1.7669	0.559728	0.657693
.	rna-NC_000845.1_15267-15335	rna-NC_000845.1_15267-15335	2.19269	0.355755	0.455262
.	rna-NC_000845.1_16482-16549	rna-NC_000845.1_16482-16549	1.4835	0.499675	0.60069
APTX	NM_213734	387596	-2.02296	1.41549e-05	4.8623e-05
P14ARF	NM_213735	396553	1.03174	0.841639	0.899596
COMP	XM_003123527	396554	1.48126	0.797512	0.864925
PDE3A	NM_213736	396555	3.04837	2.79021e-06	1.07019e-05
PGLYRP2	NM_213738	396557	5.52859	9.76946e-11	6.53464e-10
PAQR7	NM_213739,XM_021093449,XM_021093450,XM_021093451	396558	-2.89409	2.05894e-06	8.06044e-06
PAQR8	NM_213740	396559	8.05966	1.38608e-35	5.56532e-34
PSORS1C2	NM_001123171,XM_013977604,XM_013977605	396560	-1.0428	0.930376	0.973665
GFAP	NM_001244397,XM_005668709	396562	-13.1489	5.95374e-25	1.27611e-23
FUNDC2	NM_213743	396564	-1.17454	0.284085	0.376995
KNG1	XM_003483288,XM_005652370,XM_013988208	396568	1.25139	0.590815	0.687296
PLET1	NM_213744	396570	-4.51669	0.0419754	0.0721282
SP1	XM_005652567,XM_005652569	396575	1.84287	3.34256e-05	0.000108118
TNNT1	NM_213748,XM_005655964,XM_005655965,XM_005655966,XM_013988704,XM_013988705,XM_021093453,XM_021093454,XM_021093455,XM_021093456,XM_021093457,XM_021093458,XM_021093459,XM_021093461,XM_021093462,XM_021093463	396579	3.12694	6.33908e-08	3.04022e-07
UBE2D2	XM_005661722	396580	-1.24763	0.127075	0.189902
HMBS	NM_001097412,XM_021102144,XM_021102146,XM_021102147,XM_021102148	396581	-1.79324	0.000200582	0.000573232
SNAI1	XM_021077961	396583	3.75912	0.00040416	0.00109675
SPAST	NM_213749,XM_021085819	396584	1.34257	0.0589998	0.0973753
IL16	NM_213751,XM_013989017,XM_013989018,XM_021098275	396589	14.2791	5.9335e-41	3.12205e-39
MSMO1	NM_213752,XM_005656503	396590	1.70886	0.000184609	0.000530704
AGER	NM_001123218,XM_013977655,XM_013977656	396591	1.64652	0.381255	0.481149
TSPO	NM_213753	396592	6.99229	3.95749e-31	1.18684e-29
PLA2G7	NM_001113013,NM_001322806,NM_001322807,XM_005666084,XM_013977998,XM_013977999,XM_021098277,XM_021098278,XM_021098280	396593	-2.54422	0.0682606	0.110593
STAR	NM_213755	396597	4.30953	0.0267805	0.0484599
GPX3	NM_001115155	396598	-1.58569	0.00589641	0.0125332
SLC1A4	XM_013996100,XM_021087450	396600	1.25023	0.155614	0.225656
ST3GAL4	NM_213757,XM_005667497,XM_021102149,XM_021102151,XM_021102152,XM_021102153,XM_021102154,XM_021102155,XM_021102156,XM_021102157,XM_021102158	396602	-3.05985	0.0884894	0.138547
PPP3CB	XM_001928015,XM_001928025,XM_005671106,XM_005671107,XM_005671108,XM_005671110,XM_021072574,XM_021072575,XM_021072576,XM_021072577,XM_021072578,XM_021072579,XM_021072580,XM_021072581,XM_021072583	396603	-1.15668	0.320844	0.417676
IRAK1	XM_003135490	396606	-1.01019	0.958899	0.996981
TLR1	NM_001031775,XM_013978591	396607	2.376	2.36752e-07	1.06044e-06
SCNN1A	NM_213758,XM_021091106	396608	20.4668	1.64034e-41	8.75748e-40
MAPK9	XM_003354171,XM_005661439,XM_005661440,XM_005661441,XM_005661444,XM_013994862,XM_021084316,XM_021084317	396609	1.04795	0.764539	0.838083
MAPK8	XM_001929166,XM_003359272,XM_013983427,XM_013983428,XM_021073085,XM_021073086,XM_021073087	396610	1.00859	0.971543	1
IRF1	NM_001097413,XM_021080244	396611	2.72524	1.18269e-11	8.70642e-11
ETFB	NM_001205279,XM_005653290	396614	-1.14092	0.36974	0.469675
ETFA	NM_001244403,XM_021098281	396615	-1.54926	0.00233704	0.00541789
TRAF5	XM_003482755,XM_021063865,XM_021063867	396616	2.06481	0.000170094	0.000490915
MAP3K1	XM_003133973,XM_013984792,XM_013984793	396617	1.04001	0.790605	0.85961
ST3GAL3	NM_213759,XM_021093464,XM_021093466,XM_021093467,XM_021093468,XM_021093469,XM_021093470,XM_021093471,XM_021093472,XM_021093473,XM_021093474,XM_021093475,XM_021093477,XM_021093478	396619	-4.44142	5.97753e-12	4.54236e-11
TLR6	NM_213760	396621	1.51955	0.0216991	0.0403038
HMOX2	NM_001244412,XM_013995672,XM_013995673,XM_021085820	396622	1.79198	6.1934e-05	0.000192307
TLR2	NM_213761,XM_005653576,XM_005653577,XM_005653578,XM_005653579	396623	-1.98659	0.319467	0.416033
GSR	XM_003483635	396625	1.70928	0.000186301	0.000535042
MRPL32	XM_003360208,XM_021079164,XR_002340468,XR_002340469	396626	-1.45625	0.0136	0.0266282
VDR	NM_001097414,XM_021091108,XM_021091109	396628	1.74112	0.00027544	0.000769069
TRAF6	NM_001105286,XM_005652801,XM_013990069	396629	1.27095	0.129211	0.192763
SLC29A1	XM_003128425,XM_005666064,XM_005666065,XM_005666066,XM_005666067,XM_013977982,XM_013977983,XM_021098789,XM_021098790,XM_021098791	396631	-4.35788	1.8146e-16	2.14673e-15
BCL2L11	NM_001160074,NM_001252194,XM_021085825,XM_021085826,XM_021085827,XM_021085828,XM_021085829,XM_021085830,XM_021085832,XR_002342157,XR_002342158,XR_002342159	396632	5.61475	4.24946e-24	8.61416e-23
BAX	XM_003127290,XM_013998624	396633	-1.12199	0.425552	0.527506
THTPA	XM_001928723,XM_013978203,XM_021099223	396635	-1.67559	0.00341876	0.00766002
UCHL1	NM_213763	396637	-5.41638	2.05006e-10	1.32976e-09
RPS23	NM_213764	396638	-1.20482	0.189629	0.267374
SULT1A3	NM_213765	396640	-1.00561	1	1
IRF8	NM_001252427,XM_021093479,XM_021093480	396645	-3.03459	3.31751e-13	2.89711e-12
MYD88	NM_001099923	396646	4.04717	9.8417e-17	1.18941e-15
HSP70.2	NM_213766	396648	2.90472	2.06855e-13	1.84738e-12
SLA-7	NM_213768,XM_005665788,XM_013977626,XM_021098282	396650	2.48419	5.99232e-09	3.29951e-08
ARNT	NM_001315687,XM_001929670,XM_005663493,XM_013997187,XM_021088678,XM_021088679,XM_021088680,XM_021088681	396653	1.29774	0.0786352	0.124971
AHR	NM_001303026	396654	-1.20336	0.226942	0.312458
STAT1	NM_213769,XM_021074655,XM_021074656,XM_021074657,XM_021074658,XM_021074659,XM_021074660,XM_021074662,XM_021074663,XM_021074664,XR_002338995,XR_002338996,XR_002338997,XR_002338998,XR_002338999	396655	5.02362	2.76987e-27	6.77363e-26
IRF3	NM_213770	396656	1.36094	0.0354721	0.0621999
IL10RB	NM_213771	396657	2.66642	1.57306e-10	1.03137e-09
IFNAR1	NM_213772,XM_021068507	396658	2.23708	9.24745e-08	4.36186e-07
CXCR4	NM_213773	396659	-2.15094	0.000290601	0.000807687
CD74	NM_213774,XM_021080276,XM_021080278,XM_021080282	396660	1.04401	0.90237	0.949606
DSPP	NM_213777,XM_021100402,XM_021100403,XM_021100404,XM_021100405,XM_021100406	396664	-1.72056	0.0651021	0.106268
TGFBR1	NM_001038639,XM_005660270,XM_021080713	396665	1.47428	0.00918684	0.0186982
GAL3ST2	NM_213778,XM_021074665	396666	9.12596	1.38332e-11	1.0091e-10
PTPN1	NM_001113435,XM_021077276,XM_021077277	396667	1.21862	0.178186	0.25352
SCD	NM_213781,XM_021072070	396670	-2.18002	5.70089e-08	2.75865e-07
SREBF2	XM_021091444,XM_021091445,XM_021091446	396675	2.44877	6.01077e-10	3.71846e-09
ST6GALNAC4	NM_213784,XM_021080818,XM_021080865	396676	1.67865	0.000313364	0.000865835
F3	NM_213785,XM_021088682	396677	2.58865	4.68834e-11	3.24158e-10
AMT	NM_001244426,XM_021068508	396679	-1.33643	0.0541962	0.0904097
NPW	NM_213786	396680	1.07171	0.904123	0.951176
TXNRD1	NM_214154	396681	3.98512	6.60403e-21	1.08639e-19
LEAP2	NM_213788	396687	11.2238	7.96141e-22	1.38967e-20
COASY	NM_213789,XM_013980931,XM_021066181,XM_021066182	396688	-1.2344	0.151495	0.220298
DCPS	NM_213790,XM_021102159	396689	-1.91619	1.97965e-05	6.65437e-05
BMPR1B	NM_001039745,XM_021100407,XM_021100408,XM_021100409,XM_021100410,XM_021100411,XM_021100412,XM_021100413,XM_021100414,XM_021100415,XM_021100416,XM_021100417,XM_021100418,XM_021100419,XM_021100420,XM_021100421,XM_021100422,XM_021100423,XM_021100424,XM_021100425,XM_021100426,XM_021100427,XM_021100428,XM_021100429	396691	-2.75941	0.00139798	0.00340103
HOPX	NM_213792,XM_005666682,XM_005666683,XM_005666684,XM_005666686,XM_005666687,XM_005666689,XM_021100430,XM_021100431,XM_021100432,XM_021100433	396692	1.47795	0.0476722	0.080662
TPM2	NM_001129947,XM_005660207,XM_005660208,XM_021080975,XR_301349	396693	3.66245	0.00664724	0.0139702
HIF1A	NM_001123124	396696	1.14273	0.356686	0.455981
RSC1A1	NM_213793,NM_213793_dup1	396699	1.50986	0.0101358	0.0204582
CD58	NM_213795	396702	1.40846	0.0249541	0.0455944
SON	XM_003358932,XM_003358933,XM_005657147,XM_005657148,XR_002338035,XR_002338036,XR_002338037,XR_002338038,XR_002338039,XR_002338040	396703	1.03489	0.811185	0.875974
LAMB1	XM_003130269	396707	-3.65427	1.74384e-16	2.06806e-15
RARA	XM_003131473,XM_003131474,XM_021067021	396709	3.1138	5.25954e-14	4.95525e-13
LOC396711	XM_013981330	396711	3.02878	6.51406e-05	0.000201425
ABO	NM_213799	396713	2.35906	2.61768e-08	1.32751e-07
KPNA3	NM_001190230,XM_021065149,XM_021065151,XM_021065152	396715	-1.45682	0.0147657	0.0286489
FGF9	NM_213801	396717	-2.75033	0.000730758	0.00188944
RYR1	NM_001001534	396718	1.17084	0.44902	0.551438
SORBS2	XM_003359471,XM_003483622,XM_005671728,XM_005671729,XM_005671730,XM_005671732,XM_005671733,XM_021075564,XM_021075565,XM_021075566,XM_021075567,XM_021075568,XM_021075569,XM_021075570,XM_021075571,XM_021075572,XM_021075573,XM_021075574,XM_021075575,XM_021075576,XM_021075577,XM_021075578,XM_021075579,XM_021075580,XM_021075581,XM_021075582,XM_021075583	396719	-2.23489	3.74785e-08	1.85736e-07
DDX58	NM_213804,XM_021064054,XM_021064055,XM_021064056,XM_021064057,XM_021064058,XR_002336113	396723	55.901	9.26573e-107	9.0032e-104
OLR1	NM_213805	396724	3.82657	9.56099e-12	7.11703e-11
GGTA1P	NM_001323055,NM_001323056,NM_213810,XM_005660399,XM_005660402,XM_013993814,XM_013993815,XM_013993817,XM_021081683,XM_021081694	396733	-1.16589	0.38193	0.481959
CXCL16	NM_213811,XM_005669174,XM_013981276	396735	4.61942	2.33696e-24	4.79735e-23
ACTR3	NM_001134343,XR_002339000	396738	1.84253	2.08802e-05	6.99285e-05
SAL1	NM_213814	396739	-7.38957	0.00148807	0.00359917
NR3C1	NM_001008481,XM_005652952,XM_005652953,XM_005652954,XM_005652955,XM_005652956,XM_005652957,XM_013991680,XM_021080376,XM_021080385,XM_021080403,XM_021080408,XM_021080412	396740	1.65235	0.00333038	0.00748154
DNAJB1	NM_001244430	396741	2.11622	2.70827e-07	1.20381e-06
HSP90AB1	NM_001244433,XM_005666063	396742	-2.364	2.28788e-09	1.32958e-08
CD55	NM_213815,XM_021102161,XM_021102162,XM_021102163,XM_021102164,XM_021102165,XM_021102166,XM_021102168,XM_021102169,XM_021102170,XM_021102171,XM_021102172,XM_021102173,XM_021102174,XR_002346930,XR_002346931,XR_002346932,XR_002346933	396743	1.33195	0.0555769	0.0924906
ICAM1	NM_213816	396750	-4.6322	5.18655e-13	4.43626e-12
RSAD2	NM_213817	396752	491.034	5.70668e-175	8.31749e-171
SLC9A5	XM_021094077,XM_021094079,XM_021094080,XM_021094081,XR_002344559,XR_002344560,XR_002344561,XR_002344562,XR_002344563	396753	1.21089	0.563865	0.66139
INSR	XM_021083940,XM_021083941,XM_021083942,XM_021083943	396755	1.39423	0.0305894	0.0545637
PI3	NM_213819,XM_005672965	396757	-1.99063	4.50959e-06	1.67245e-05
FGFR2	NM_001099924	396762	-2.97243	1.15998e-05	4.04033e-05
GLTP	XM_021072515	396765	3.00518	1.36377e-13	1.23767e-12
RPL3	NM_001244063	396768	-1.86453	1.30254e-05	4.49978e-05
MMP3	NM_001166308	396769	1.88627	0.195373	0.274147
GALP	NM_001348949,NM_213825	396772	3.31271	0.00962572	0.0195234
TIMP4	XM_021069344	396774	4.9337	2.53906e-25	5.57332e-24
TIMP3	XM_003126073	396775	4.59532	3.01193e-24	6.14831e-23
THRB	XM_001928465,XM_013981410,XM_013981412,XM_013981413,XM_013981414,XM_013981415,XM_013981416,XM_013981418,XM_013981419,XM_021071425,XM_021071426,XM_021071427,XM_021071428,XM_021071429,XM_021071430,XM_021071431,XM_021071432,XM_021071433,XM_021071434,XM_021071435,XM_021071436	396776	1.32193	0.0622038	0.102039
USP18	NM_213826	396777	41.1505	2.63333e-93	1.47618e-90
CBR2	NM_213827	396780	13.7767	6.86201e-42	3.7884e-40
AWN	XM_021073582	396783	-1.45447	0.0229808	0.0423495
FOLR1	NM_213830,XM_005653647,XM_013999144,XM_021102175	396784	8.65623	2.77347e-10	1.77529e-09
LDLR	NM_001206354,XM_021080444,XM_021080449,XM_021080452,XM_021080457	396801	-1.21181	0.177752	0.253002
MYL6	NM_001163997,XM_005655587,XM_005655589,XM_021091112	396807	1.596	0.00102723	0.00257558
KIT	NM_001044525	396810	4.02793	9.36639e-17	1.13385e-15
AKR1B1	NM_001001539,XM_021078497,XM_021078498	396816	-5.95798	1.10356e-25	2.46788e-24
PSP-II	NM_213836	396817	-1.33807	0.533661	0.632984
PSP-I	NM_213837	396818	-1.20026	0.307795	0.403464
DEFB1	NM_213838	396819	-3.55907	0.157928	0.228444
ATP2A3	XM_021067692,XM_021067693	396820	2.62011	3.81998e-11	2.68061e-10
GAPDH	NM_001206359,XM_021091114,XR_002343817	396823	-1.36098	0.0298679	0.0534074
PDE4A	NM_001123159,XM_005654820,XM_005654822,XM_005654824,XM_013987406,XM_021080483	396825	-1.74645	0.0946765	0.147065
FAS	NM_213839,XM_021072073	396826	1.37417	0.0493641	0.0832637
MT-2B	XM_003355808	396827	-2.45786	7.78152e-09	4.2209e-08
MAPK6	XM_001925291,XM_005659599,XM_005659601,XM_013992986,XM_021095334,XM_021095339	396833	2.25099	2.72653e-08	1.37887e-07
CALM3	NM_001244209	396838	1.76815	6.81106e-05	0.000210053
CSF3	NM_213842,XM_021066184	396839	1.64652	0.381255	0.481149
SOX9	NM_213843	396840	-4.14213	6.90741e-20	1.06205e-18
BCAT2	XM_003127278,XM_005664688,XM_013998608,XM_013998609,XM_013998610,XM_021094702,XM_021094703	396841	-1.27783	0.0957037	0.14855
TF	NM_213847,XM_021068520	396845	-1.58862	0.173243	0.247526
MYLK	XM_001929078,XM_021070231,XM_021070232,XM_021070233,XM_021070234,XM_021070235,XM_021070236,XM_021070237,XM_021070238,XM_021070239,XM_021070240,XM_021070241	396848	2.11517	0.00358445	0.00799685
RHOA	NM_001244437,XM_021068521,XM_021068522	396849	1.55907	0.00187011	0.00441192
PIK3R5	NM_213851	396851	-1.79683	0.0749032	0.119916
MSMB	NM_213852	396852	-1.38979	0.0432699	0.0741515
FOLR2	NM_213853,XM_005653648,XM_005653650,XM_005653651,XM_005653652,XM_005653653,XM_005653654,XM_021102177	396853	-2.79388	2.95172e-09	1.69709e-08
DDC	XM_021063927,XM_021063928,XM_021063929,XM_021063930	396857	-3.84117	1.69017e-17	2.159e-16
NOS2	NM_001143690,XM_005669079,XM_013981166,XM_013981169,XM_021066186,XR_001299931	396859	3.15609	4.77692e-05	0.000151027
TIMP1	NM_213857	396862	-1.48566	0.00612396	0.0129658
POMC	NM_213858,XM_021085834	396863	1.51927	0.0938094	0.145982
LOC396866	NM_213859	396866	28.3737	2.58419e-36	1.08857e-34
LOC396867	NM_213860	396867	33.8849	2.1867e-82	8.17207e-80
SPINK4	NM_213864	396872	1.11957	0.43156	0.53352
TCN1	XM_021082977,XM_021082978	396873	-3.2014	2.2644e-15	2.41607e-14
ATP2A2	NM_213865,XM_021072075,XR_002338285,XR_002338286	396875	1.00381	0.979778	1
CFD	XM_013994801	396877	1.24906	0.116987	0.176784
CXCL8	NM_213867	396880	1.79861	5.72396e-05	0.000178989
FCN2	NM_213868	396881	-10.6311	2.63948e-31	8.06507e-30
SLPI	NM_213870	396886	-1.8825	0.000177863	0.000512222
UPTI	XM_021077962,XM_021077963,XM_021077964,XM_021077965,XM_021077966	396887	6.7363	5.74533e-15	5.91372e-14
RLN2	NM_213872,XM_021082276	396891	-1.73578	0.21141	0.294214
PGA5	NM_213873	396892	26.0416	9.92898e-50	8.13005e-48
MX2	NM_001097416	396893	7.78714	1.85506e-29	5.15e-28
MDH1	NM_213874	396894	-2.25462	2.51075e-08	1.27639e-07
ATP1B1	NM_001001542	396898	1.15478	0.311936	0.407974
AMCF-II	NM_213876	396900	-6.89214	2.42175e-18	3.28039e-17
MYO10	XM_005672397	396902	2.46522	4.89322e-10	3.06089e-09
MYH10	XM_021067863	396903	-1.51098	0.00494281	0.0106998
MYH9	XM_021091538	396904	4.61757	6.62993e-25	1.41481e-23
LOC396905	NM_213877,XM_021080524,XM_021080527,XM_021080532,XM_021080535,XM_021080541,XM_021080544	396905	-1.11271	0.68084	0.769542
HSPA6	NM_001123127	396906	-1.06656	0.786222	0.855737
TMBIM6	NM_001005348,XM_021091115,XM_021091116,XM_021091117,XM_021091118	396907	1.7424	0.000100856	0.000302528
AKAP9	NM_001253824,XM_021102178,XM_021102179,XM_021102180,XM_021102181,XM_021102182,XM_021102183,XM_021102184,XM_021102185,XM_021102186,XM_021102187,XM_021102188,XM_021102189,XM_021102190,XM_021102191,XM_021102192,XM_021102193,XM_021102194,XM_021102195,XM_021102196	396908	1.65592	0.000553137	0.00146395
ABCC6	XM_021086559	396909	1.79318	0.0138671	0.0270965
ABCB1	NM_001308246,XM_003130205	396910	9.54762	1.20132e-47	9.26413e-46
GATA2	NM_213879,XM_021068525,XM_021068526	396912	1.41347	0.244899	0.33244
JUN	NM_213880	396913	2.61107	4.48423e-11	3.10931e-10
CRYL1	NM_213881,XM_021065153,XM_021065154,XM_021065155	396914	1.0078	0.978181	1
EDN1	NM_213882	396915	3.82109	2.64404e-16	3.08542e-15
IGF2	NM_213883,XM_021080575,XM_021080576,XM_021080582,XM_021080585,XM_021080593,XM_021080596,XM_021080603,XM_021080607,XM_021080612,XM_021080616,XM_021080621,XM_021080632,XM_021080637,XM_021080641,XM_021080643,XM_021080648	396916	9.63432	1.5666e-11	1.13655e-10
TOP2A	NM_213884	396917	-15.694	1.30631e-60	1.73086e-58
CMAH	NM_001113015	396918	-1.33255	0.780907	0.851033
MAN1A1	NM_213885,XM_021082358	396919	2.05152	0.00410751	0.00904199
CD46	NM_213888,XM_021102197,XM_021102198,XM_021102199	396922	2.1989	4.94935e-08	2.4126e-07
STAT2	NM_213889	396923	4.65876	5.99323e-24	1.20651e-22
AKR1A1	NM_213890,XM_021093494,XM_021093495,XM_021093497,XM_021093498	396924	-1.60861	0.000899024	0.00228161
CTSV	NM_213892,XM_005653809,XM_005653810,XM_021064061	396926	-1.3179	0.0527868	0.0883214
ACY1	NM_213896,XM_021068527	396930	3.16065	1.51159e-14	1.50385e-13
ACADL	NM_213897	396931	-7.47129	1.21666e-21	2.09857e-20
ACADS	NM_213898,XM_005670708	396932	1.24179	0.133976	0.197902
FUT8	NM_213899,XM_005666321,XM_005666322,XM_021098290	396933	2.12692	2.67771e-07	1.19095e-06
RENBP	NM_213900	396934	4.61109	3.3782e-19	4.90411e-18
GANAB	NM_213904,XM_005660772,XM_021080661,XM_021080669,XM_021080674	396938	-1.06291	0.6702	0.760642
PECAM1	NM_213907,XM_005668680,XM_013980836,XM_013980837	396941	-1.74574	0.0554375	0.092322
ANXA1	NM_001163998	396942	1.76433	7.31333e-05	0.000224782
ITGB2	NM_213908	396943	-1.2539	0.840383	0.89878
GLUL	NM_213909,XM_021102200,XM_021102201,XM_021102202	396944	1.46349	0.00808231	0.016669
SERPINE1	NM_213910	396945	1.15204	0.699009	0.783154
PGRMC1	NM_213911	396946	1.16883	0.274282	0.366624
HSD11B2	NM_213913	396948	8.93968	8.22558e-36	3.33022e-34
FAAH	NM_213914,XM_013999418,XR_002344418	396949	1.87288	0.00100083	0.00251459
ATP5I	NM_213915	396950	-2.67521	1.68601e-11	1.21953e-10
RPL36AL	NM_213917	396952	-2.57802	7.40265e-11	4.99971e-10
PLK1	XM_021086465,XR_002342378	396953	-20.4003	3.07599e-59	3.76744e-57
PROC	NM_213918,XM_005671629,XM_005671630,XM_013983970,XM_013983971,XM_021074671,XM_021074672,XM_021074673	396954	14.6795	2.11007e-24	4.34997e-23
AURKB	NM_213919,XM_013990048,XM_013990050,XM_021066188,XM_021066189,XM_021066190,XM_021066191,XM_021066192,XM_021066193,XM_021066195,XM_021066196,XM_021066197,XM_021066198	396955	-28.529	1.13145e-61	1.60105e-59
ATP5L	NM_001244137	396956	-2.1082	2.44775e-07	1.09436e-06
HEXB	NM_213921	396958	1.84202	2.51882e-05	8.33222e-05
ANKRD1	NM_213922,XM_021072076	396959	1.82443	3.87863e-05	0.00012419
APEH	NM_213923,XM_005669560	396961	1.2925	0.0785962	0.124936
ADGRE5	NM_213925,XM_021080704,XM_021080710,XM_021080714,XM_021080718,XM_021080722,XM_021080732,XM_021080742	396964	-1.43654	0.0209001	0.0390104
UBC	XM_003483411,XM_021074017,XM_021074018	396966	2.38059	1.69059e-09	1.00001e-08
GOT1	NM_213927	396967	-1.11375	0.475353	0.576683
GOT2	NM_213928	396968	1.03147	0.828577	0.890993
CTSH	NM_213929	396969	1.01636	0.909667	0.955905
H3F3A	NM_213930	396970	-1.06568	0.656409	0.748019
LGALS9	NM_001348968,NM_001348969,NM_001348970,NM_001348971,NM_213932,XM_021066200	396972	4.8725	1.67167e-26	3.93613e-25
ARSA	NM_213933	396973	2.81279	3.55748e-11	2.50242e-10
VCL	NM_213934,XM_005671073,XM_005671074,XM_021072078	396974	3.40398	7.23971e-17	8.82264e-16
PSMB8	NM_213935	396975	2.40945	6.8917e-09	3.76769e-08
RNASE4	NM_213936	396976	3.62831	2.18951e-16	2.57356e-15
FAU	XM_021082866	396977	-1.19654	0.206852	0.288532
OXCT1	NM_213938	396978	-5.69408	4.50523e-23	8.56111e-22
PIK3CG	NM_213939,XM_021102203,XM_021102204,XM_021102205,XM_021102206	396979	-7.07036	0.00148807	0.00359917
RPS18	NM_213940	396980	-2.44946	5.00714e-10	3.12544e-09
C4BPA	NM_213942	396982	1.04399	0.883432	0.933045
PDXK	NM_213943	396983	1.44673	0.0132593	0.0260415
DAD1	NM_213944	396984	-1.3155	0.0588844	0.097196
PLAU	NM_213945	396985	-1.08026	0.589962	0.686468
FHL3	NM_213946,XM_013999158	396986	1.37081	0.115244	0.174567
WFDC2	NM_213947	396987	1.18047	0.243549	0.330761
TIMP2	NM_001145985,XM_013989846,XM_021066201,XM_021066202	396988	4.29739	6.28123e-19	8.91422e-18
RPL19	XM_003131509	396989	-1.46811	0.00694008	0.0145312
SLC12A4	NM_213949	396992	1.25978	0.157601	0.228198
RPL29	NM_213950,XM_005669562	396993	-1.36077	0.0301836	0.0539191
SLC35A4	NM_213951,XM_021080759,XR_002340864,XR_002340865	396994	1.73825	0.000205572	0.000586688
ACO2	NM_213954	396999	1.24911	0.119349	0.179962
GALNS	NM_213955,XM_021093500,XM_021093501	397000	2.64672	1.16819e-10	7.76397e-10
POLR2B	XM_003129037	397001	-1.08241	0.584956	0.681482
HNF1B	NM_213956,XM_021066204,XM_021066205,XM_021066206,XM_021066207	397002	1.61406	0.00114014	0.00282947
SLC1A1	NM_001164649	397003	1.28644	0.12587	0.188345
SSTR1	NM_001190231,XM_013978119	397004	1.17637	0.477848	0.57918
VDAC1	NM_213960,XM_005652948,XM_005652949,XM_005652950,XM_021080765	397010	-1.03205	0.825035	0.887867
OPTN	NM_213961,XM_005656827,XM_005656828,XM_013989749,XM_013989750	397011	2.12625	2.23973e-07	1.00784e-06
HADHA	NM_213962	397012	1.45524	0.00906086	0.0184883
PPARGC1A	NM_213963,XM_021100438,XM_021100439,XM_021100440,XM_021100441,XM_021100442,XM_021100444	397013	1.88429	0.00104087	0.00260434
HTT	NM_213964,XM_013978501,XM_021100445,XM_021100446,XM_021100447	397014	1.2707	0.100992	0.15578
PTTG1	XM_003134092,XM_005672563,XM_005672564,XM_005672565,XM_005672566,XM_013984882,XM_021076846	397015	-28.7199	2.16161e-67	4.14546e-65
SMAD1	NM_213965,XM_021100448,XM_021100449,XM_021100451,XM_021100452,XM_021100453,XM_021100454,XM_021100455	397016	1.14105	0.369747	0.469675
HADHB	NM_001348972	397017	1.14874	0.336485	0.435161
SCARB1	NM_213967	397018	-3.13461	1.49599e-13	1.35177e-12
ITGB1	NM_213968,XM_013980285,XM_021064065	397019	-1.01063	0.941135	0.982666
TNFRSF1A	NM_213969	397020	2.36691	3.55745e-09	2.01907e-08
TAGLN	NM_001244150,XM_005667370,XM_005667371	397021	9.05158	8.00592e-37	3.50409e-35
EEF1G	XM_005660798	397022	-1.276	0.0859416	0.135051
PTGFRN	XM_013997237	397023	-1.01245	0.938497	0.980614
CLU	NM_213971,XM_021072080,XM_021072081,XM_021072082,XM_021072084,XM_021072085,XM_021072086,XM_021072087,XM_021072088	397025	1.39638	0.019548	0.0367249
SUCLG2	XM_003132309,XM_021070828	397026	-1.28106	0.0868212	0.136242
CAPN1	NM_001348784,XM_005660702,XR_002340871,XR_002340872	397027	2.97764	7.97722e-14	7.39148e-13
FTH1	NM_213975,XM_005660803	397030	-1.03668	0.799371	0.866529
SELENOW	XM_021094647	397032	-1.86559	0.000140984	0.000412866
B2M	NM_213978	397033	2.85531	4.91516e-13	4.21523e-12
OAZ1	NM_001122994,NR_125342	397034	-1.02238	0.876546	0.92752
FTL	NM_001244131	397035	2.31469	5.16711e-09	2.87445e-08
SOD1	NM_001190422	397036	-2.37709	1.94007e-09	1.13789e-08
FBP1	NM_213979	397038	-2.59223	1.40742e-08	7.42424e-08
MDH2	NM_001244153	397039	-1.70571	0.000203899	0.000582026
UGP2	NM_213980,XM_021085835,XM_021085836,XM_021085837,XM_021085838	397040	1.97432	2.87781e-06	1.10176e-05
LGALS4	NM_213981	397041	3.67422	6.45862e-19	9.15705e-18
CD47	NM_213982,XM_021068528,XM_021068529,XM_021068530,XR_002337496,XR_002337497,XR_002337498,XR_002337499	397042	1.63387	0.000610441	0.00160425
PSMC5	NM_213983,XM_005668681,XM_013980839,XM_021066208,XM_021066209,XM_021066210,XM_021066211	397043	-1.60998	0.00101521	0.00254795
SUMO2	NM_213984	397044	-1.88857	1.02947e-05	3.6112e-05
KCNN3	NM_213985,XM_021088689,XM_021088690,XM_021088691,XM_021088692,XM_021088693	397045	-1.00558	1	1
RPL22	NM_213987	397047	-1.81341	3.16148e-05	0.000102785
SRD5A2	NM_213988,XM_021085840,XM_021085841	397048	-1.33528	0.643095	0.736011
DNASE1	NM_213991,XM_005662188,XM_005662189,XM_013995699,XM_013995700,XM_013995701,XM_013995703,XM_021085842,XM_021085844,XM_021085845,XR_002342160	397051	-2.37644	7.84418e-08	3.73258e-07
SULT1E1	NM_213992,XM_021100456,XM_021100457,XM_021100458,XM_021100459	397052	3.98113	1.108e-15	1.21881e-14
DLAT	NM_213994	397054	-2.27711	3.56935e-08	1.77858e-07
CYP27B1	NM_213995,XM_021091124	397055	-2.33539	0.014908	0.028898
RHBG	NM_213996,XM_021088694,XM_021088695	397056	1.33619	0.0602329	0.0991523
IL18	NM_213997,XM_005667326,XM_005667327	397057	-2.02221	1.30473e-06	5.25896e-06
PSMA4	NM_001244468,XM_021098292	397058	-2.15026	1.46743e-07	6.74058e-07
ITGA2B	NM_213998	397059	2.43893	1.28389e-06	5.18501e-06
DUOX2	NM_213999,XM_021082558	397060	6.55244	2.69762e-33	9.49704e-32
TFRC	NM_214001	397062	-1.87712	2.57924e-05	8.50894e-05
IGFBP2	NM_214003	397064	-3.19296	2.20449e-15	2.3556e-14
OSTF1	NM_214005	397066	1.29799	0.0737559	0.118274
CD9	NM_214006	397067	1.81304	3.22325e-05	0.000104607
EGFR	NM_214007	397070	1.87424	1.71871e-05	5.83376e-05
C3	NM_214009,XM_021080819	397072	-4.69252	1.82296e-25	4.02569e-24
ABCG2	NM_214010	397073	22.7749	2.5035e-58	2.94263e-56
UPK2	NM_214012,XM_021102209	397075	-1.24112	0.350026	0.449998
FOXO1	XM_021065269	397077	1.51982	0.0125023	0.0247213
TGFB1	NM_214015,XM_021093503	397078	-3.36605	1.42704e-15	1.56033e-14
ENPEP	NM_214017	397080	48.4352	1.05439e-83	4.17736e-81
KCNN4	NM_214018	397081	-1.48145	0.00712989	0.0148986
DHRS4	NM_214019	397082	-4.21941	2.18764e-16	2.57343e-15
EGF	NM_214020,XM_021100461,XM_021100462,XR_002346366	397083	-9.81537	2.20488e-16	2.58953e-15
MYO6	NM_214021,XM_005659426,XM_005659428,XM_005659429,XM_005659430,XM_013992810,XM_013992811,XM_013992812,XM_021082579,XM_021082594,XM_021082601,XM_021082615,XM_021082634,XM_021082663,XM_021082674,XM_021082684	397085	3.13564	8.0002e-15	8.13698e-14
TNF	NM_214022	397086	-3.04305	0.0397031	0.0686934
SPP1	NM_214023,XM_005667004,XM_005667005,XM_021100464	397087	-1.50052	0.0043003	0.00941801
PPP2R1A	NM_214024	397088	1.71894	0.000163801	0.000474633
PPP2R2A	NM_001164020,XM_005670440,XM_013982663,XM_013982664,XM_021072095,XM_021072096	397090	1.04154	0.779323	0.851033
PRKAR1A	NM_214026,XM_005656932,XM_021066213	397091	-1.52595	0.00324626	0.00730609
INHBA	NM_214028,NM_214028_dup1	397093	-2.15419	2.58293e-06	9.96458e-06
IL1A	NM_214029,XM_005655198,XM_013987856,XM_013987857,XM_021085846	397094	-1.48153	0.0381975	0.0664869
GGT1	NM_214030,XM_005670882,XM_021072097,XM_021072098,XM_021072099,XM_021072100	397095	8.19004	9.01043e-30	2.52067e-28
ENG	NM_214031,XM_005660449,XR_002341416,XR_002341417	397096	-3.11492	9.20552e-10	5.58578e-09
DGKA	NM_214032,XM_005663874,XM_005663875,XM_005663877,XM_021091126,XM_021091127,XM_021091128	397097	1.95496	9.65918e-06	3.3989e-05
PCSK1	NM_214038	397103	1.79464	0.00109098	0.00271812
ACADM	NM_214039	397104	-2.17296	1.19616e-07	5.55754e-07
POU2F2	NM_214040,XM_021093506,XM_021093507,XM_021093508,XM_021093509,XM_021093510,XM_021093511,XM_021093512	397105	6.65154	4.47206e-10	2.80345e-09
NTAN1	NM_214042	397107	1.53363	0.00313905	0.0070867
DPYD	NM_214044,XM_021088696	397109	1.47097	0.0132695	0.0260581
SCG5	NM_001105287,XM_021082727	397110	-2.24632	1.26722e-07	5.87274e-07
TBXAS1	NM_214046,XM_021078508,XM_021078509	397112	-3.81683	6.74493e-12	5.09364e-11
SLC5A1	NM_001164021,XM_021072101	397113	1.8147	3.74075e-05	0.000120038
GSTO1	NM_214050	397117	1.7514	9.56732e-05	0.000287988
DGAT1	NM_214051,XM_005655311,XM_021088697	397118	5.49328	2.46921e-28	6.36969e-27
PLAT	NM_214054	397121	23.9434	7.49692e-69	1.53898e-66
MT3	NM_214056	397123	-1.77917	0.180027	0.255693
RBP4	NM_214057,XM_021072103,XR_002338287	397124	-1.30095	0.0751335	0.120245
ESD	NM_214060,XM_005668414	397127	-1.2605	0.106991	0.163699
MX1	NM_214061	397128	36.1921	8.47697e-97	5.148e-94
DLD	NM_214062	397129	-1.54621	0.00274388	0.00626639
HMGB2	NM_214063,XM_021072104,XM_021072105	397130	-13.1773	6.62749e-57	7.20863e-55
ATP4B	NM_001001258,XM_005653839,XM_021065156	397131	11.9043	1.05991e-09	6.38354e-09
FDX1	NM_214065	397133	-1.45359	0.018932	0.0357196
DAO	NM_214066	397134	5.07592	5.60109e-16	6.33327e-15
CAST	NM_214067,XM_021080889,XM_021080896,XM_021080902,XM_021080909,XM_021080916,XM_021080919,XM_021080921,XM_021080923,XM_021080928,XM_021080930,XM_021080941,XM_021080948,XM_021080955,XM_021080960,XM_021080966,XM_021080969,XM_021080972,XM_021080976,XM_021080979,XM_021080986,XM_021080989,XM_021080994,XM_021080998,XM_021081001,XM_021081005,XM_021081007,XM_021081010	397135	3.05479	1.95554e-14	1.92062e-13
PPP2CB	XM_021075810,XM_021075811	397136	1.6361	0.000624817	0.00163849
FUT1	NM_214068	397138	1.67773	0.000492776	0.00131735
OVGP1	NM_214070	397140	-2.48539	0.0124967	0.0247136
NPL	NM_214071,XM_021102211,XM_021102213,XR_002346939	397141	-1.1024	0.654377	0.746521
SMAD4	NM_214072,XM_005654429,XM_013985326,XM_021082766,XR_297958	397142	1.08244	0.5892	0.685745
CBR1	NM_214073	397143	-3.1745	0.0276789	0.0499035
CLCN2	XM_005670042,XM_013982255,XM_013982256,XM_021069949,XM_021069950,XM_021069951,XM_021069952	397147	7.21391	5.76332e-38	2.64985e-36
CHGB	NM_214081	397154	-1.88254	0.000424636	0.00114697
RAMP2	NM_214082	397155	-1.20273	1	1
IL2RG	NM_214083,XM_021079496,XM_021079497	397156	1.27552	0.581089	0.677495
VEGFA	NM_214084,XM_013977975	397157	2.36298	2.79861e-09	1.61543e-08
ATP7A	XM_003135200,XM_013990937,XM_013990938	397159	1.97255	2.23208e-05	7.43772e-05
CD34	NM_214086,XM_005656760	397160	-2.47712	0.11103	0.168938
CCND2	NM_214088	397162	-4.05398	5.75209e-20	8.91879e-19
RAMP3	NM_214089,XM_021078510,XM_021078511,XM_021078512	397163	1.36866	0.26857	0.359681
KCNE3	NM_214093,XR_002346940,XR_002346941	397168	-8.99714	5.60928e-36	2.31601e-34
BEST1	XM_013994220	397169	2.34484	0.0306351	0.0545919
SOX6	XM_021085317,XM_021085318,XM_021085319,XM_021085320,XM_021085321,XM_021085322,XM_021085323,XM_021085324,XM_021085325,XM_021085326,XM_021085327,XM_021085328,XM_021085330,XM_021085331,XM_021085332,XM_021085333,XM_021085334,XM_021085335,XM_021085336,XM_021085337,XM_021085338,XM_021085339,XM_021085341,XM_021085342,XM_021085343,XM_021085344,XM_021085345,XM_021085346,XM_021085347,XM_021085348,XM_021085…	397173	3.29427	6.38187e-09	3.5021e-08
IHH	NM_001244470,XM_021074681	397174	3.63063	1.23205e-17	1.59053e-16
TAF1B	XM_021087858,XM_021087859,XM_021087860,XM_021087861	397176	-2.57245	2.89544e-09	1.66671e-08
DUOX1	NM_214096	397177	5.56887	3.25781e-12	2.55558e-11
IL18R1	NM_214098,XM_021085848,XM_021085849,XM_021085850,XM_021085851	397179	2.82937	1.15642e-06	4.69231e-06
MTHFR	XM_003127574,XM_003127575,XM_005664995,XM_005664996,XM_021095342,XM_021095343,XM_021095344,XM_021095345,XM_021095346,XR_002344905	397180	1.98227	2.12794e-05	7.11184e-05
SHMT1	XM_021067989,XM_021067990,XM_021067992,XM_021067993,XR_002337397,XR_002337398,XR_002337399,XR_002337400,XR_002337401,XR_002337402,XR_002337403,XR_002337404	397181	-6.61028	2.50565e-28	6.45227e-27
IGFBP5	NM_214099	397182	-1.52326	0.0226506	0.0418419
PRKCA	XM_021066740	397184	2.38205	4.22196e-09	2.37771e-08
SLC31A1	NM_214100	397186	1.1714	0.281896	0.375013
PPP1R12A	XM_021092811	397190	1.33767	0.0488057	0.0824268
HSP90B1	NM_214103,XM_021091129	397191	-1.51254	0.00373896	0.00830722
VTN	NM_214104	397192	1.66554	0.352234	0.451834
GUCY2C	NM_214105,XM_021091130	397193	1.7128	0.000254878	0.00071646
ADM	NM_214107	397195	3.26163	9.29069e-16	1.03132e-14
DPEP1	NM_214108,XM_013994190,XM_021093525	397196	5.03901	7.13794e-11	4.82987e-10
CELA2A	NM_214109	397197	-1.84109	0.0152333	0.0294659
SFTPD	NM_214110,XM_005671145,XM_013983376	397198	-1.28452	0.148807	0.216812
JAK2	NM_214113,XM_021082799,XM_021082802,XM_021082806,XM_021082809	397201	5.27959	2.76877e-26	6.46713e-25
JAK1	NM_214114,XM_021093526,XM_021093527,XM_021093528,XM_021093530,XM_021093531,XM_021093532,XM_021093533,XM_021093534,XM_021093535,XM_021093536,XM_021093537,XM_021093538	397202	2.2242	3.39828e-08	1.70089e-07
SLC4A2	XM_021078859,XM_021078860,XM_021078861,XM_021078862	397203	1.48705	0.00601818	0.0127585
PPP1R14B	NM_214115	397205	-1.95879	6.87988e-06	2.47163e-05
CSF2	NM_214118	397208	-1.21833	0.540518	0.639816
GFPT1	NM_001194979,XM_005662490	397209	1.44345	0.0101058	0.0204203
CSNK2B	NM_001145377,XM_001926307,XM_005665790	397211	-1.09929	0.515648	0.617143
DBI	NM_214119	397212	-2.16968	1.05848e-07	4.94624e-07
IGF2R	NM_001244473	397214	2.40743	2.02003e-09	1.18241e-08
OPRD1	XM_003356260,XM_013999083	397216	1.47726	0.759851	0.834066
F5	NM_214120	397217	-2.67698	2.50663e-05	8.29567e-05
KPNA2	NM_001163404,XM_021066215	397218	-7.60941	1.76253e-38	8.34056e-37
KPNA5	XM_001925212,XM_005654392,XM_005654393	397220	1.04842	0.817958	0.881792
ITGB7	XM_003355416,XM_005652560,XM_005652561,XM_013985719,XM_013985831,XM_021091698,XM_021091699	397221	2.22044	0.000536778	0.00142427
HRH4	NM_214122,XM_021093540	397224	-2.47712	0.11103	0.168938
CDKN2B	NM_214124,XM_021082816,XM_021082822,XR_301271	397227	12.6778	5.23155e-56	5.6066e-54
NR1I2	NM_001038005,XM_005670184,XM_013982404,XM_013982405,XM_013982406,XM_021068536,XM_021068537,XM_021068538	397228	1.27095	0.0939212	0.146133
SLC35C1	NM_001244475,XM_003353889,XM_005660968	397229	1.27415	0.11371	0.17262
HHEX	NM_001244579	397232	-2.20255	4.09459e-05	0.000130588
KPNA1	NM_001163405	397235	1.55534	0.00337677	0.00757198
OCLN	NM_001163647,XM_005672521,XM_005672522,XM_005672523,XM_005672524,XM_005672525	397236	4.61263	1.29354e-24	2.71272e-23
PPARA	NM_001044526	397239	4.35734	1.85335e-06	7.31455e-06
TUFT1	XM_021089859,XM_021089860	397240	3.62212	3.52647e-18	4.71544e-17
PPP3CA	NM_214128,XM_021100469,XM_021100470,XM_021100471,XM_021100472,XM_021100473	397241	1.06691	0.667522	0.758133
CASP3	NM_214131	397244	1.61426	0.0011842	0.00292289
NECTIN1	NM_001001262,XM_021102215	397247	-1.07592	0.632298	0.726564
PLK3	XM_003128058	397250	4.54656	9.58118e-20	1.45162e-18
PLK2	XM_003133981	397251	1.28626	0.0800867	0.126904
GDF11	NM_001244310,XM_021091131	397254	-7.0836	9.60649e-10	5.81697e-09
NEK2	XM_003130413,XM_021063863	397258	-54.9253	7.85828e-66	1.39676e-63
SMAD3	NM_214137,XM_021082849	397260	1.51952	0.00480777	0.0104384
AKAP10	NM_214138	397262	1.25851	0.149995	0.218334
CLCN5	NM_214139	397263	-1.65674	0.0342428	0.0603865
S100G	NM_214140	397265	-1.48856	0.00639318	0.0134771
BIRC5	NM_214141,XM_021066218	397266	-21.836	3.38942e-59	4.11673e-57
HCST	NM_214142,XM_013998329,XM_013998330,XM_013998331,XM_013998332	397267	1.23057	0.411214	0.512611
ALCAM	XM_003358827,XM_013982482,XM_021070497,XM_021070498	397269	1.19304	0.229789	0.315483
AIF1	NM_001129950,XM_013977627,XM_021098301	397271	-3.30595	0.0191693	0.0360971
PRDX5	NM_214144	397273	1.68915	0.000276887	0.000772513
TP53	NM_213824	397276	-3.41759	5.42492e-15	5.59973e-14
PMAIP1	NM_214147	397278	1.17172	0.461576	0.56327
TFAM	NM_001130211	397279	-1.46917	0.0153335	0.0296326
ACVR2A	NM_001204765	397282	1.5414	0.00407205	0.00896934
NEUROD1	XM_021075510	397283	1.05616	1	1
CLCA1	NM_214148	397284	-1.56408	0.0023968	0.00554498
ITGAV	NM_001083932,XM_021074686,XM_021074687,XM_021074688,XM_021074689,XM_021074690	397285	-1.00984	0.949567	0.989769
PDX1	NM_001141984	397288	3.34121	5.21702e-08	2.5346e-07
ZFX	XM_003134981,XM_005673500,XM_013986016,XM_021080656,XM_021080657,XM_021080658,XM_021080659,XM_021080660,XM_021080662	397294	-1.12181	0.456756	0.559226
PPARD	NM_001130241,NM_214152,XM_005665910,XM_013977808	397297	3.62793	1.08704e-17	1.41208e-16
ENTPD1	NM_214153,XM_005671301,XM_005671303,XM_005671304,XM_013983585	397298	3.17737	0.0516117	0.0865838
MTR	XM_001927058,XM_021073435,XM_021073436	397300	-7.86963	9.62059e-19	1.34568e-17
CALU	XM_003134705,XM_003484023,XM_021079308	397301	-1.21397	0.181135	0.257014
CD247	NM_214155,XM_005663131,XR_002343035,XR_303056,XR_303057	397302	-4.56992	3.07229e-13	2.69913e-12
LBP	NM_001128435	397303	-12.7904	4.18948e-50	3.49108e-48
RXRA	XM_021071446,XM_021071451,XM_021071454,XM_021071455,XM_021071463,XM_021071473,XM_021071477,XM_021071478,XM_021071479,XM_021071488,XM_021071495,XM_021071498,XM_021071500,XM_021071508,XM_021071514,XM_021071517,XM_021071521,XM_021071523,XM_021071532,XM_021071541,XM_021071547,XM_021071554,XM_021071560,XM_021071570,XM_021071581,XM_021071592,XM_021071603,XM_021071614,XM_021071623,XM_021071624,XM_021071…	397306	3.1731	4.36736e-15	4.54673e-14
CEBPA	XM_003127015	397307	2.55953	2.09852e-09	1.22589e-08
SREBF1	NM_214157,XM_021066226	397308	1.5739	0.00176211	0.00418014
PIGR	NM_214159,XM_021102216	397315	-29.1436	1.38904e-54	1.38666e-52
FCN1	NM_214160,XM_013988963,XM_021082862,XM_021082870,XR_002341444	397316	-11.5393	3.93054e-06	1.47307e-05
ACRBP	XM_003126533	397317	1.22446	0.267332	0.358418
CASP1	NM_214162	397319	5.65728	2.69701e-21	4.5602e-20
MMP1	NM_001166229	397320	-1.92198	8.5074e-06	3.02206e-05
IGFALS	NM_001048186,XM_013987754	397322	2.94667	0.0211438	0.039403
ACACA	NM_001114269,XM_021066227,XM_021066228,XM_021066229,XM_021066230,XM_021066231,XM_021066233,XM_021066234,XM_021066235,XM_021066236,XM_021066237,XM_021066238	397324	-1.60897	0.00152071	0.00367142
KCNQ1	XM_021082619,XM_021082620	397326	1.28069	0.0837335	0.13198
TIGD4	NM_214164	397327	1.05823	0.901926	0.949207
VCAN	NM_001206429,XM_005661535,XM_005661536,XM_021081073	397328	-8.25109	2.08473e-33	7.37499e-32
XPO1	XM_013996110,XM_021087484,XM_021087485,XM_021087486,XM_021087487,XM_021087488	397330	-1.16716	0.284508	0.377523
CXADR	XM_013982543,XM_021070833	397333	2.65391	3.73142e-11	2.62225e-10
DHDH	NM_214166	397337	1.31031	0.068157	0.110548
WT1	NM_001001264,XM_013994456,XM_021081114,XM_021081119,XR_002340965	397338	6.37023	1.75583e-18	2.40068e-17
F8	NM_214167	397339	1.21799	0.448044	0.550425
STAT5B	NM_214168,XM_021066239,XM_021066240,XM_021066241,XM_021066242,XR_002336818	397340	1.00011	1	1
ADAM17	NM_001099926,XM_021085853,XM_021085854,XM_021085855	397343	1.27458	0.102866	0.158134
ADAM9	XM_001925664,XM_021075120	397344	1.54043	0.00286745	0.00652099
ADAM10	NM_001130531	397345	2.39113	5.80134e-09	3.20525e-08
MMP13	XM_003129808,XM_021062710,XM_021062711,XM_021062712	397346	3.76616	1.88365e-19	2.79006e-18
CD59	NM_214170,XM_005661031	397347	-4.85557	2.11207e-06	8.25071e-06
GPD2	XM_021075775,XM_021075776,XM_021075777,XM_021075778,XM_021075779,XM_021075780	397348	2.3947	2.21679e-09	1.29187e-08
IGF1R	NM_214172,XM_021082915,XM_021082918,XM_021082920	397350	-1.82969	9.53173e-05	0.000287272
HPRT1	NM_001032376,XM_021079503,XM_021079504	397351	-4.67843	1.98908e-22	3.65124e-21
ADRB2	NM_001128436,XM_021081158	397357	-1.0891	0.823019	0.886128
SLC9A3	XM_021077062,XM_021077063	397358	-1.8904	1.29864e-05	4.48736e-05
CEBPB	NM_001199889	397360	-1.25477	0.192618	0.271117
ENSA	XM_021089895	397361	-1.09618	0.530806	0.630449
ARPP19	NM_214175,XM_005659588,XM_005659589,XM_021082942	397362	1.39122	0.0231136	0.0425731
TYK2	NM_001114670,XM_005654825,XM_005654826,XM_005654827,XM_013987408,XR_001303183,XR_002340978	397363	-1.0645	0.669333	0.759835
CNGA1	XM_021101171	397366	4.37365	0.00664724	0.0139702
SLC23A2	NM_214178,XM_021077278,XM_021077279,XM_021077280,XM_021077282,XM_021077283,XM_021077284,XM_021077285,XM_021077286	397367	4.35393	4.72978e-21	7.84261e-20
GHSR	NM_214180,XM_021068541,XM_021068542	397372	6.42404	2.04767e-06	8.02063e-06
MYO7A	NM_001099928	397373	-1.89412	0.000542103	0.00143736
SLC5A4	NM_214182	397376	-1.12147	0.690293	0.777441
CACNA2D1	NM_214183,XM_005667682,XM_005667683,XM_005667684,XM_013979783,XM_013979785,XM_021102218,XM_021102219,XM_021102220,XM_021102221,XM_021102222,XM_021102223,XM_021102224,XM_021102225,XM_021102226,XM_021102227,XM_021102228,XM_021102229,XM_021102230,XM_021102231,XM_021102233	397377	-1.14069	0.578973	0.675785
PPP1CB	NM_214184,XM_021085856,XM_021085857	397378	1.40591	0.0175336	0.0333402
CDC20	NM_001123094,XM_021093549,XM_021093551	397379	-6.47845	2.15202e-32	7.08031e-31
B4GALT4	XR_001300547	397380	1.05021	0.751492	0.828768
MTTP	NM_214185	397381	5.60918	3.10626e-12	2.4459e-11
MUC1	XM_021089728,XM_021089729,XM_021089730	397382	6.4226	9.09666e-35	3.47989e-33
DDOST	NM_214188	397385	-1.50183	0.00460691	0.0100352
THRA	NM_214190,XM_021066243,XM_021066244,XM_021066245	397387	1.16287	0.318754	0.415624
PROS1	XM_021070736	397388	-1.58624	0.00177598	0.00421029
MCT7	NM_214191,XM_021085858,XM_021085859	397389	-2.5987	0.0103064	0.0207767
SLC25A11	XM_021067766,XM_021067767	397390	-1.39478	0.0244186	0.0447281
ALOX5AP	NM_001164001,XM_013980423,XM_021065157,XM_021065158	397392	-2.32333	8.17501e-05	0.00024927
CAPN2	NM_001100188	397393	4.63782	6.43285e-25	1.37476e-23
CAMK2G	NM_214193,XM_005671076,XM_005671077,XM_005671078,XM_005671080,XM_005671081,XM_005671082,XM_005671083,XM_005671085,XM_005671086,XM_005671087,XM_005671088,XM_013983319,XM_013983321,XM_013983322,XM_021072108,XM_021072109,XM_021072110,XM_021072111,XM_021072112,XM_021072113,XM_021072114,XM_021072115,XM_021072117,XM_021072118,XM_021072119,XM_021072120,XR_001301003,XR_002338288,XR_002338290,XR_002338291…	397394	1.44865	0.0119844	0.0237877
CD40	NM_214194	397395	-1.24067	0.487396	0.588696
AMY2	NM_214195,XM_005663621,XM_005663623,XM_021088708,XM_021088709,XM_021088710,XM_021088711	397397	1.94669	0.000829779	0.00212064
DNASE2	NM_214196	397398	-1.48048	0.0167448	0.0319905
FCGRT	NM_214197,XM_013998635,XM_013998636,XM_013998637,XM_013998639,XM_021093552,XM_021093554	397399	1.34701	0.0374457	0.0653123
TGFB3	NM_214198,XM_005666355,XM_013978322	397400	-2.09175	0.000445722	0.00119948
RAMP1	NM_214199	397401	-1.00553	1	1
PLIN2	NM_214200,XM_005660074,XM_005660075,XM_013993524,XM_021082975	397402	-2.07309	4.33862e-07	1.87531e-06
GPX1	NM_214201	397403	-1.00036	1	1
FCER1G	NM_001001265	397406	1.11438	1	1
PKIA	NM_214204	397408	-1.44172	0.0632153	0.103536
IL5	NM_214205,XM_013995115	397409	1.06519	0.85386	0.909656
NPC2	NM_214206	397410	1.2344	0.141096	0.207034
MMP7	NM_001348795	397411	-6.58613	4.85307e-34	1.76834e-32
MIF	NM_001077213	397412	-1.39092	0.0204503	0.0382379
FXYD3	NM_214208,XM_005664469,XM_021093555	397413	1.72618	0.000142342	0.000416678
MT1A	NM_001001266	397417	1.56667	0.0228348	0.0421235
UBA52	NM_214211,XM_005652916,XM_013991270,XM_013991276	397418	-1.32716	0.0463363	0.0785476
TFF2	XM_003358971	397420	-1.71377	0.335094	0.433593
FABP6	NM_214215	397423	-16.7008	8.60081e-31	2.53246e-29
QPCT	XM_003481245	397424	1.77988	0.000162961	0.000472293
IMPA1	NM_214216,XM_021088713,XM_021088714,XM_021088715	397425	1.56569	0.00256523	0.00589347
OTC	NM_001164002	397438	2.84503	0.461168	0.562941
SCP2	NM_001168415	397439	1.09374	0.542466	0.641756
THOP1	NM_214223	397442	-3.00497	1.99348e-12	1.60171e-11
ROCK2	XM_013987936,XM_021087831,XM_021087832,XM_021087833,XM_021087834,XM_021087835,XM_021087836,XM_021087837,XR_002342860,XR_002342861	397445	2.71765	1.10095e-11	8.14536e-11
ECE1	XM_021097679	397446	1.81171	5.08655e-05	0.000160157
ROCK1	XM_005653400	397447	1.41064	0.019209	0.0361625
LOC397451	XM_021076925	397451	-2.07981	0.0168426	0.0321479
ADAP1	NM_214226	397453	3.03852	1.05715e-12	8.72479e-12
ITPR1	XM_021069276,XM_021069277,XM_021069278,XM_021069279,XM_021069280,XM_021069281,XM_021069282,XM_021069283,XM_021069284	397454	-2.98937	4.34191e-09	2.44149e-08
SLC9A1	NM_001007103	397458	7.89301	3.45061e-39	1.69335e-37
PTBP1	NM_214231,XM_005661413,XM_021081310,XM_021081318,XM_021081329,XM_021081338	397461	-1.55291	0.00214804	0.00500202
GLRX	NM_214233,XM_005654989	397463	1.51045	0.00419957	0.0092293
GAL	NM_214234	397465	1.83325	0.517394	0.617711
MLN	NM_214235,XM_013977795,XM_013977796	397466	-14.9332	3.30456e-18	4.42276e-17
PPP2R1B	XM_003357285,XM_005667316,XM_013979368,XM_021062773,XR_002335629	397470	1.21667	0.186504	0.263974
ATP6V1H	NM_214240,XM_005653063,XM_013993240,XM_013993244	397472	1.94331	1.24947e-05	4.32771e-05
F12	NM_214242,XM_021081362,XM_021081368,XM_021081376,XM_021081384,XM_021081389	397474	-1.12883	0.683547	0.771943
CPA1	NM_214244,XM_005673165,XR_002340207	397476	5.24257	0.00169524	0.00403916
SCAMP1	NM_214245	397477	1.61542	0.00121628	0.00299396
CES1	NM_214246,XM_021093557,XM_021093558,XM_021093559,XM_021093560,XM_021093562,XM_021093563,XR_002344419	397478	1.51296	0.00362147	0.00807201
NR4A3	NM_214247,XM_013993694,XM_021083198	397479	2.4153	0.298737	0.39304
HSD11B1	NM_001348961,NM_214248,XM_021102234,XM_021102235,XM_021102237,XM_021102238,XM_021102239	397480	-6.9553	5.69104e-15	5.86197e-14
ATP1A1	NM_214249,XM_021088717	397481	1.29187	0.071478	0.115063
PAFAH1B1	NM_214250,XM_005657017,XM_005657018,XM_013990003	397482	1.33498	0.0441919	0.0754301
ITGA2	NM_001244272,XM_021076566	397483	1.24979	0.12002	0.180842
TGFA	NM_214251,XM_021085860	397484	1.3229	0.0621758	0.102005
GHR	NM_214254,XM_013990636,XM_013990637,XM_021076567,XM_021076568,XM_021076569,XM_021076570,XM_021076571,XM_021076572,XM_021076573,XM_021076574,XM_021076575	397488	6.54621	4.00992e-24	8.13992e-23
INHBB	NM_001164842	397490	-1.00822	1	1
DPP4	NM_214257	397492	8.32293	5.06806e-39	2.44593e-37
PRKAR2A	NM_214258	397493	1.71157	0.00160843	0.00385382
ABAT	NM_214263	397500	1.85894	0.000243988	0.000688104
POU2F1	NM_214264,XM_005663132,XM_005663133,XM_005663134,XM_005663135,XM_013996798	397501	-2.52247	0.0006773	0.00176406
PRKAA2	NM_214266,XM_021093564,XR_002344420	397504	1.16776	0.357932	0.457259
CYBA	NM_214267,XM_021093565	397507	2.15057	1.41526e-07	6.51529e-07
KITLG	NM_214269,XM_021091141,XM_021091142	397509	-1.23788	0.19799	0.277739
UOX	NM_214270	397510	2.13557	0.154702	0.224491
TGFBR3	NM_214272,XM_021088719,XM_021088720,XM_021088721	397512	1.41825	0.0549263	0.0914916
POU2F3	XM_021062978,XM_021062979,XM_021062980	397514	-2.19717	0.00718681	0.0150004
CS	NM_214276,XM_021091143,XM_021091144,XM_021091145,XM_021091147	397519	1.15308	0.322709	0.419767
ANPEP	NM_214277,XM_005653523,XM_005653524,XM_021098304	397520	143.646	2.14576e-151	6.2549e-148
IRF6	NM_214278,XM_005667890,XM_005667891,XM_005667892,XM_005667893,XM_013979999,XM_021102240	397521	2.61627	4.18943e-11	2.91878e-10
PSME2	NM_214279,XM_013978159	397522	1.27545	0.0908991	0.142018
GNAI2	NM_001123116,XM_005669568,XM_005669569,XM_021068546	397523	-1.00305	0.984495	1
VCP	NM_214280,XM_021083237,XM_021083238	397524	-1.19098	0.220322	0.304668
SDC4	NM_214284,XM_021077291	397528	2.4208	1.8494e-09	1.08997e-08
COL5A2	NM_001105289,XM_021074694,XM_021074695	397532	1.07832	0.818581	0.882392
COL5A1	NM_001014971	397533	1.98382	0.0189441	0.0357379
SLCO1A2	NM_001256595,XM_021091148,XM_021091149,XM_021091150,XM_021091151,XM_021091152,XM_021091153,XM_021091154,XM_021091156,XM_021091157,XM_021091158,XM_021091159,XM_021091160,XM_021091161,XM_021091162,XM_021091163,XM_021091164,XM_021091166,XM_021091167,XM_021091168,XR_002343818,XR_002343819	397534	-1.00558	1	1
ABCC2	XM_021073710	397535	13.8632	3.25456e-58	3.79481e-56
BCL2L1	NM_214285,XM_021077292,XM_021077293,XM_021077294,XM_021077295,XM_021077296,XM_021077297,XM_021077298,XM_021077299,XM_021077300,XM_021077301,XM_021077302	397536	2.05575	6.4126e-07	2.7036e-06
LPL	NM_214286,XM_021072174	397537	-1.57902	0.00261639	0.00600156
ME1	XM_001924333	397538	1.63401	0.000694351	0.00180556
CHGA	NM_001164005	397540	-1.73259	0.000169917	0.000490598
PTGS1	XM_001926129	397541	3.29816	1.38692e-12	1.13119e-11
BAK1	XM_001928147,XM_013977773,XM_021098603,XM_021098604	397543	3.18007	1.54965e-14	1.53961e-13
RGS16	XM_021063763	397544	5.84532	6.47698e-05	0.000200514
MFGE8	NM_001122984,XM_013996945,XM_021098306	397545	-1.1381	0.373678	0.473926
PGD	XM_003127557	397546	2.31195	6.13971e-09	3.37939e-08
UCP2	NM_214289	397549	6.74259	2.39565e-27	5.88814e-26
STAT5A	NM_214290,XM_021066247	397550	1.99821	5.798e-05	0.000181226
ATP4A	NM_214291,XM_021093567,XM_021093568,XM_021093569,XM_021093570	397552	-3.04305	0.0397031	0.0686934
NR1H3	NM_001101814,XM_005660919,XM_013994339,XM_013994340,XM_013994342,XM_013994345,XM_013994346,XM_013994347,XM_013994348,XM_021081446,XM_021081456	397553	-1.13302	0.401633	0.502997
TMOD3	NM_214294	397556	1.50963	0.00673729	0.0141391
NOS3	NM_214295	397557	1.35354	0.483743	0.584897
UPK3A	XM_003125969,XM_021091394	397558	13.2385	1.36972e-59	1.721e-57
RND3	NM_214296	397559	1.65816	0.00069373	0.00180427
FASN	NM_001099930	397561	-2.017	1.05473e-06	4.30609e-06
HBEGF	NM_214299,XM_021081491	397564	5.9747	2.81126e-31	8.53627e-30
CNN2	XM_003353959	397565	-1.77906	7.38065e-05	0.000226756
PGM1	NM_001246318,XM_021093571,XM_021093573,XR_002344421	397566	1.59309	0.00115255	0.00285445
MGST1	NM_214300,XM_021091169,XM_021091170,XM_021091171	397567	1.35018	0.0347382	0.0610894
CAT	NM_214301,XM_021081498	397568	-1.54195	0.0028694	0.0065234
CTSK	NM_214302,XM_005663466	397569	1.08608	0.587487	0.683982
OAS1	XM_021073680	397570	250.548	1.34902e-152	4.91549e-149
PSME1	NM_214304	397572	-1.03145	0.829382	0.891661
STEAP1	NM_214305,NM_214305_dup1	397573	-3.97423	2.28858e-07	1.02824e-06
HSD17B4	NM_214306,XM_021081510,XM_021081514	397574	-1.31998	0.054492	0.0908616
HSPE1	NM_214307	397575	-3.24232	1.17526e-15	1.2889e-14
APOE	NM_214308	397576	1.11438	1	1
NUDT2	NM_214309,XM_005668056	397577	-3.25219	3.34753e-12	2.62313e-11
AMH	NM_214310,XM_021081532	397578	2.34618	0.282135	0.375023
TXN	NM_214313,XM_021083263	397581	1.56045	0.00179129	0.00424315
LIPE	NM_214315,XM_013988600,XM_013988601,XM_013988602,XM_021093574	397583	3.66194	4.51647e-16	5.15082e-15
CDKN1B	NM_214316	397584	1.84002	5.73145e-05	0.000179185
CAPNS1	NM_214318	397587	1.24947	0.117697	0.177636
EIF2AK2	NM_214319,XM_021085862	397588	8.01543	6.49741e-40	3.29964e-38
CDKN3	NM_214320,XM_021083270,XM_021083277,XM_021083285,XM_021083292,XM_021083298,XM_021083300,XM_021083308,XM_021083312,XM_021083318,XM_021083324,XM_021083327	397589	-8.90698	8.69162e-33	2.95982e-31
PTGS2	NM_214321	397590	27.7529	2.10438e-44	1.32776e-42
NPC1	NM_214322	397591	2.2182	1.07875e-07	5.03289e-07
JUP	NM_214323	397592	4.4705	5.34044e-24	1.07807e-22
AMBP	NM_001164006,XM_021083336	397593	-6.13719	1.05419e-07	4.93095e-07
LMAN2	XM_005661451,XM_013994865	397594	-1.39521	0.0201286	0.0377525
GCG	NM_214324,XM_005671882,XM_005671883	397595	-3.95366	1.69785e-19	2.52254e-18
RHOT2	NM_214325	397596	1.35651	0.038808	0.0673124
RPL35	NM_214326	397598	-1.06096	0.676894	0.766508
B3GNT5	NM_214327,XM_005670018,XM_013982232,XM_013982235,XM_013982236,XM_021068547,XM_021068549	397599	4.20516	5.7604e-19	8.19901e-18
GATA6	NM_214328,XM_005656112,XM_005656113,XM_005656114,XM_021093576	397600	3.02434	4.71613e-14	4.46928e-13
ARAF	NM_214329,XM_005657798	397601	1.29077	0.0762197	0.121556
GPI	NM_214330	397602	1.30918	0.0580161	0.0959475
IDH2	NM_001164007	397603	1.06653	0.652779	0.744988
HADH	NM_214331	397604	-1.53389	0.00315332	0.00711449
RACK1	NM_214332	397605	-1.41428	0.014693	0.0285229
RPN1	NM_214333	397606	-2.3731	2.48782e-09	1.44347e-08
RPS15	NM_214334	397607	-1.06441	0.660069	0.751426
TPM4	NM_214335,XM_005661198,XM_021081566	397608	1.7019	0.000198503	0.000568071
PPP1R14A	NM_214337,XM_021093577	397610	2.32743	9.55787e-05	0.000287822
RPS4X	NM_001204283	397611	-1.44607	0.00944533	0.0191895
DNAJA4	NM_214339	397613	-2.99202	0.00916578	0.0186632
IL4R	NM_214340,XM_021085863,XM_021085864,XM_021085865,XM_021085866,XM_021085867,XM_021085868,XM_021085869,XM_021085870,XM_021085871,XM_021085872,XM_021085873,XM_021085874,XM_021085875,XM_021085876	397614	1.8979	1.81766e-05	6.14244e-05
IL13RA1	NM_214341	397615	1.46049	0.0111002	0.0221896
PDE5A	XM_021101648,XM_021101649,XM_021101650,XM_021101652,XM_021101653,XM_021101654	397616	-1.13143	0.418155	0.519619
HR	NM_001083930	397617	6.56734	6.74745e-28	1.69852e-26
OXSR1	NM_214342,XM_021068550	397618	1.44083	0.0126803	0.0250225
QDPR	NM_214343	397619	-1.5316	0.00380885	0.00844961
FN1	XM_003133642	397620	-1.51799	0.00354974	0.00792547
SLC15A1	NM_214347	397624	-1.42212	0.132114	0.195667
PSME3	NM_214348,XM_005668789,XM_021066248	397625	-1.22821	0.155182	0.225165
POFUT1	NM_001129952,XM_021077305,XM_021077306	397627	-1.5128	0.00650662	0.0136925
ANGPTL4	NM_001038644	397628	4.3664	2.64304e-21	4.47414e-20
GPAM	XM_005671462	397629	-1.33265	0.0635139	0.103931
PC	NM_214349	397630	5.95881	1.51293e-28	3.96599e-27
AKAP13	XM_021099911,XM_021099912	397631	2.77897	3.54811e-12	2.76988e-11
B3GALNT1	NM_214351,XM_005652413,XM_021068551,XM_021068552,XM_021068553,XM_021068554,XM_021068555,XM_021068556,XM_021068557,XM_021068558,XM_021068559,XM_021068560,XM_021068561,XM_021068562	397634	-1.94988	0.000964417	0.00243064
ATP2B1	NM_214352,XM_021091175,XM_021091176,XM_021091177,XM_021091178,XM_021091180,XM_021091181,XM_021091182,XR_002343820	397636	3.31776	3.11261e-16	3.61485e-15
PPIA	NM_214353,XM_013985800,XM_021078519	397637	-1.93281	4.11213e-06	1.53599e-05
EPHX1	NM_214355	397639	-1.51543	0.00451661	0.00985031
TBRG4	NM_001123101,XM_005673332,XM_005673333	397641	-1.22766	0.169666	0.24294
B3GAT3	XM_003353828,XM_013994208,XM_013994209	397642	1.06471	0.676554	0.766183
FGF2	XM_021100546	397643	-3.347	9.84929e-09	5.28158e-08
SAT1	NM_214358	397645	-1.52407	0.00306242	0.00692548
NLN	NM_214359,XM_005672488,XM_005672489,XM_005672490,XM_005672491,XM_005672492,XM_021076576	397646	-11.8056	3.43484e-36	1.42629e-34
MCL1	NM_001348806	397648	1.54803	0.00222737	0.00517616
LTF	NM_214362,XM_021068563	397649	-2.10461	0.175453	0.250193
RPS12	NM_214363	397650	-1.9907	1.49753e-06	5.97845e-06
VDAC3	NM_214364,XM_021077307,XM_021077308	397651	1.75117	9.96773e-05	0.000299299
PRKACA	XM_003123353,XM_003354103	397652	1.17197	0.279037	0.371882
ACTG1	XM_003357928	397653	3.02738	2.29762e-14	2.23999e-13
PEMT	NM_214365,XM_021066249,XM_021066250,XM_021066251,XM_021066252	397654	-1.09097	0.587497	0.683982
RAN	XM_021072701	397655	-4.09821	1.48673e-21	2.55532e-20
PPP2CA	NM_214366	397656	-1.02999	0.83699	0.897313
CTNNB1	NM_214367,XM_005669377,XM_013981492,XM_021068564,XM_021068565,XM_021068566	397657	1.15239	0.318091	0.414796
VDAC2	NM_214369,XM_021072175	397659	-1.20146	0.197835	0.277548
PKIG	NM_214371,XM_005672949,XM_005672950,XM_021077309,XM_021077310	397661	5.14881	9.44205e-25	2.00026e-23
CCNB1	NM_001170768	397662	-44.6057	7.58006e-88	3.68264e-85
APP	NM_214372,XM_005670302,XM_005670303,XM_005670304,XM_005670305,XM_005670306,XM_021068567,XM_021068568	397663	-1.19133	0.21846	0.302293
TPT1	NM_214373	397664	1.0138	0.922937	0.967654
PCBP2	NM_001244512,XM_005652521,XM_005652522,XM_005652523,XM_005652524,XM_005652525,XM_005652526,XM_005652527,XM_005652528,XM_005652529,XM_005652530,XM_005652531,XM_005652532,XM_005652533,XM_005652534,XM_005652535,XM_005652536,XM_005652539,XM_005652540,XM_005652541,XM_005652542,XM_005652544,XM_005652545,XM_013983275,XM_013983624,XM_013983785,XM_013983828,XM_013983865,XM_013983899,XM_013983927,XM_013984…	397665	-1.57295	0.00150242	0.00362847
FHL1	NM_214375,XM_005657914,XM_005657915,XM_005657916,XM_013991001,XM_013991003,XM_013991004,XM_021079519,XM_021079520,XM_021079521,XM_021079522,XM_021079523,XM_021079524,XM_021079525,XM_021079526,XM_021079528,XM_021079529	397667	-1.42438	0.0446516	0.0760899
AREG	NM_214376	397668	3.52902	5.22418e-17	6.44728e-16
PPARG	NM_214379,XM_005669783,XM_005669784,XM_005669788,XM_005669789,XM_013981980,XM_013981981,XM_013981982	397671	2.53682	2.50675e-10	1.61164e-09
HMGCS2	NM_214380	397673	3.51862	4.24241e-09	2.38738e-08
CAMK2D	NM_214381	397674	1.00818	0.959486	0.997326
PTGR1	NM_214385,XM_021083385,XM_021083390	397678	-1.10959	0.481682	0.582954
GSTA1	NM_214389	397682	1.07258	0.64895	0.741258
IL15	NM_214390,XM_005666851,XM_005666852,XM_005666853,XM_013978869,XM_013978870,XM_013978871,XM_013978872,XM_021100480	397683	-1.04028	0.899525	0.947159
CYP2D25	NM_214394	397687	-6.10931	1.76111e-09	1.04004e-08
SERPINA1	NM_001348942,NM_214395	397688	-4.78919	2.95456e-06	1.12877e-05
DLST	NM_214397	397690	1.05569	0.709945	0.792968
APOA1	NM_214398	397691	1.73623	0.000162081	0.000469928
IL6	NM_214399	399500	1.46819	0.692096	0.777441
PTH	NM_214401,XM_021081593	399502	-1.33255	0.780907	0.851033
LIF	NM_214402,XM_005670785,XM_013983025,XM_013983026	399503	-1.07747	0.648095	0.740455
GLS	XM_021076049,XM_021076050,XM_021076051,XM_021076052,XM_021076053,XM_021076054	399525	2.26239	1.9909e-08	1.02789e-07
CPT1A	NM_001129805	399527	1.17325	0.278906	0.371748
CPT1B	NM_001007191,XM_021091195	399528	1.6819	0.00735742	0.0153126
FABP3	NM_001099931	399532	-3.98514	8.77725e-21	1.42459e-19
MUT	NM_214405	399535	1.21653	0.183608	0.260168
GALM	NM_214406	399536	-1.58098	0.00159668	0.00383072
GPX4	NM_214407	399537	-2.12233	2.05599e-07	9.29182e-07
PRDX6	NM_214408	399538	1.8975	8.25307e-06	2.93602e-05
SUCLG1	NM_214409,XM_005655225,XM_021085885	399539	-1.41426	0.0152632	0.0295198
SUCLA2	XM_021065584,XM_021065585	399540	-1.1012	0.519979	0.619883
TLR4	NM_001113039,NM_001293316,NM_001293317,NR_120680	399541	-1.65138	0.00204787	0.00478406
SLC5A5	NM_214410	399542	13.8492	1.87074e-13	1.67998e-12
LRPAP1	NM_001113436	399654	1.38074	0.0252743	0.0460754
COX7A1	NM_214411	399685	-1.80216	0.21141	0.294214
DMP1	NM_001129953,XM_005667009,XM_005667010,XM_021100481,XM_021100482,XM_021100483	399688	1.77217	0.00919209	0.0187063
CYP1A1	NM_214412,XM_021098317	403103	-1.14643	0.366111	0.465911
CYP2B22	NM_214413	403104	3.41991	0.0161862	0.0310623
CYP2C32	XM_013983597	403106	4.38382	5.62395e-08	2.72504e-07
CYP2C34	XM_021074019	403108	2.15126	0.000987517	0.00248327
CYP2C42	NM_001167835	403111	4.47085	4.51168e-22	8.04867e-21
CFTR	NM_001104950,XM_021078520,XM_021078522,XM_021078523	403154	-5.14601	4.98557e-25	1.07333e-23
INSIG2	gene-INSIG2	403160	-1.32461	1	1
NAPRT	XM_021090465,XM_021090466	403161	2.08182	4.59271e-07	1.97927e-06
INSIG1	NM_001244521	403162	1.05751	0.696835	0.78144
EPCAM	NM_214419	403163	2.13388	1.25443e-07	5.82023e-07
PCK2	NM_001161753,XM_021098318	403165	2.31051	1.52505e-08	8.00705e-08
A2M	XM_013988396,XM_021092376	403166	-4.63604	1.37966e-22	2.55508e-21
CYP2C49	NM_214420	403215	5.73064	1.59234e-15	1.73067e-14
CYP3A29	NM_214423	403324	2.12178	3.59534e-05	0.000115755
CYP51	NM_214432,XM_005667583,XM_005667584	403334	1.77408	6.31623e-05	0.000195662
TEC	XM_003128960,XM_013978655,XM_013978657,XM_021101172,XM_021101173	404277	1.43071	0.0195074	0.036677
VTI1B	NM_214437	404692	-1.133	0.402818	0.504204
ADIPOR2	NM_001007192,XM_005664110,XM_021091197	404694	2.5182	4.43538e-10	2.78525e-09
ADIPOR1	NM_001007193,XM_005668010	404695	1.17151	0.275172	0.367678
HYAL3	NM_214439,XM_005669570,XM_005669571	404696	5.11277	5.21285e-22	9.26553e-21
HYAL2	NM_214440,XM_005669574,XM_005669575,XM_005669576,XM_013981684,XM_021068571	404697	1.68234	0.00041602	0.00112621
HYAL1	NM_214441	404698	8.53064	3.73191e-41	1.97791e-39
LOC404703	NM_214444,XM_021074698	404703	1.45732	1	1
GEM	XM_001926976,XM_005662965	404772	1.25236	0.226581	0.31199
NFKBIA	NM_001005150	406188	1.60226	0.00131439	0.00321162
DNAJC6	NM_001145378,XM_005656148,XM_005656150,XM_005656151,XM_005656152,XM_005656153,XM_013988882,XM_021093582,XM_021093584,XM_021093585	406190	-1.11968	0.451157	0.55371
TNFSF10	NM_001024696,XM_021068572	406191	9.80993	3.92153e-45	2.57461e-43
ANXA2	NM_001005726,XM_005659537,XM_013992912	406192	1.2313	0.142395	0.208563
WNK1	XM_013997884	406235	1.3341	0.045647	0.0775324
HSPA5	XM_001927795,XM_021068830	407060	-1.01565	0.913341	0.959212
IVL	NM_214448	407242	1.97136	0.00918629	0.0186982
LDHA	NM_001172363,XM_013994501,XM_021081651,XM_021081655,XM_021081659	407245	1.02381	0.868139	0.920909
LOC407246	gene-LOC407246	407246	-3.77657	1.22632e-14	1.23266e-13
PGK1	NM_001099932	407608	-1.16461	0.282545	0.375341
SOX2	NM_001123197	407739	-1.18454	0.552669	0.651553
HAS3	NM_001001268,XM_021093586,XM_021093588,XM_021093589,XM_021093590	408053	-1.28019	0.167191	0.239702
GDF9	NM_001001909	414285	1.55391	0.0123438	0.0244377
MBP	NM_001001546	414286	2.84437	5.93593e-06	2.15429e-05
SMTN	NM_001244360	414369	1.12306	0.435013	0.537041
CCRL2	NM_001001617,XM_013981563,XM_013981564,XM_013981567,XM_021068577,XR_002337501,XR_002337502,XR_002337503,XR_002337504,XR_002337505	414370	1.43293	0.170072	0.243449
CCR1	NM_001001621	414374	2.67642	0.000244433	0.000688959
XCR1	NM_001001622,XM_005669459,XM_021068580,XM_021068581	414375	-1.33255	0.780907	0.851033
CFLAR	NM_001001628,XM_005652441,XM_005652443,XM_005652444,XM_005652445,XM_005652446,XM_005652447,XM_013996333,XM_013996365,XM_021074699,XM_021074701,XM_021074702	414381	2.21063	7.06913e-08	3.37369e-07
MTHFD1	XM_001924329,XM_021099913	414382	-6.61589	4.96813e-33	1.71516e-31
CHCHD3	NM_001244176,XM_021078525,XM_021078526,XM_021078527,XM_021078528,XM_021078529,XM_021078530	414383	-1.44136	0.0126311	0.024949
TMEM251	NM_001001629	414384	1.28657	0.104583	0.160384
SRM	XM_003481950,XM_013998975	414385	-8.91224	2.85915e-36	1.19747e-34
PDZD11	NM_001001630,XM_013990916,XM_013990917,XM_021079531	414386	1.39441	0.0247061	0.0451808
TPM3	NM_001001632,XM_005663358,XM_005663360,XM_005663361,XM_005663362,XM_005663363,XM_005663366,XM_005663367,XM_005663368,XM_005663370,XM_005663371,XM_005663372,XM_005663373,XM_005663374,XM_005663376,XM_013997044,XM_021088728,XM_021088729,XM_021088730,XM_021088732,XM_021088733,XM_021088734	414388	1.47119	0.00679677	0.0142496
ATXN10	XM_013997462,XM_013997463,XM_021091386	414389	-1.49584	0.00578435	0.012322
RPS3A	NM_001137619	414390	-1.45733	0.00807404	0.0166543
RPS29	XM_021101312,XM_021101317	414391	-1.84828	1.74733e-05	5.924e-05
RPS17	NM_001001634	414392	-1.67337	0.000304194	0.000843375
RPS20	NM_001129954	414395	-1.27802	0.0838862	0.132192
ACTB	XM_003124280,XM_021086047,XR_002342206	414396	2.47967	2.8691e-10	1.83089e-09
RPS16	NM_001137620	414397	-1.29314	0.0703366	0.113553
RPL23	NM_001129955	414398	-2.26719	1.21686e-08	6.47052e-08
MRLC2	XM_003127841,XM_013999248,XM_021096133	414399	1.27008	0.0929122	0.144737
TAF10	XM_021062337	414401	-1.05951	0.692963	0.778295
POLR2I	NM_001205404,NM_001205406	414403	-2.89724	2.67841e-12	2.12162e-11
LYAR	XM_003128852	414404	-8.05144	1.07988e-32	3.64333e-31
TFG	XM_021070561,XM_021070562,XM_021070563,XM_021070564	414406	1.06735	0.650162	0.742293
SCARB2	NM_001244155,XM_005666776	414407	1.26587	0.100135	0.154719
ODC1	NM_001122983,XM_021085889	414408	-1.91671	7.59625e-06	2.71295e-05
RARS	NM_001244260	414410	1.25954	0.110885	0.168938
ASS1	XM_003353686,XM_005660523,XM_021070248	414411	5.26982	1.03221e-21	1.78888e-20
SDHB	NM_001104953	414412	-1.58091	0.00152912	0.00368866
NPEPPS	XM_003131527	414413	2.50049	2.52974e-10	1.62356e-09
POLR1C	XM_005666040,XM_005666041	414414	-3.87372	5.09561e-18	6.72113e-17
MRPS11	NM_001244528,XM_005660028	414415	-2.40478	1.95663e-08	1.01127e-07
RPL12	XM_005660442	414416	-1.67155	0.000316892	0.000874755
EIF1B	NM_001001635	414417	-1.45878	0.0117992	0.0234424
RPL7	NM_001113217	414418	-1.41056	0.0154875	0.0298743
RPL32	NM_001001636,XM_021068582	414419	-1.62397	0.000664673	0.00173458
RPS28	NM_001001587,XM_013987364	414420	-1.62299	0.000684486	0.00178245
RPL11	NM_001001638	414422	-1.5935	0.00106989	0.00266877
GNRHR2	NM_001001639,XM_021088735,XM_021088736	414423	-2.30967	9.55693e-05	0.000287822
MAOA	NM_001001640,XM_005673569,XM_021079532	414424	3.02882	1.32567e-13	1.20534e-12
EPHX2	NM_001001641	414425	1.17804	0.307186	0.40281
PRKAG1	NM_001001642,XM_005655543,XM_021091200,XM_021091201	414426	-1.18843	0.238775	0.325582
GDI2	NM_001001643	414427	-1.17744	0.251948	0.340644
MKLN1	XM_003134667,XM_013990796,XM_021078930,XM_021078931,XM_021078932,XM_021078933,XM_021078934,XM_021078935,XM_021078936	414428	-1.15009	0.33899	0.437896
NUP88	XM_021067743,XM_021067744,XR_002337334	414429	-2.37666	4.45774e-09	2.50276e-08
MED27	NM_001001644,XM_013986927	414430	-3.23899	2.51012e-12	2.00246e-11
UTP4	XM_021093876	414432	-4.35065	3.36354e-19	4.8877e-18
UPF3B	XM_003135340,XM_003135341	414433	-1.75994	0.000230928	0.000653676
WDR83OS	NM_001001645,XM_005652849	414435	-1.41841	0.0161707	0.0310565
C5	NM_001001646,XM_021083557	414437	-11.4009	2.35541e-42	1.3358e-40
ASIP	NM_001001648,NM_001011646,NM_001011647,NM_001011648,XM_005672859,XM_013985281,XM_021077312,XM_021077313,XM_021077314	414439	3.07431	1.0381e-07	4.86035e-07
PDZK1IP1	NM_001001769,XM_005656118,XM_021093593	414756	1.53506	0.00325824	0.0073315
CYB5A	NM_001001770,XR_001306269	414799	-1.75975	8.77986e-05	0.000265932
MAGED1	NM_001001860,XM_005673621,XM_013986140,XM_021079533,XM_021079534,XM_021079535,XM_021079536	414852	-1.58952	0.00132435	0.00323485
PLD2	XM_021067789	414900	2.2061	5.30801e-07	2.2641e-06
MITF	NM_001038001,XM_013981884,XM_021068583,XM_021068584,XM_021068585,XM_021068586,XM_021068587,XM_021068588,XM_021068589,XM_021068590,XM_021068591,XM_021068592,XM_021068593	414902	-1.16795	0.508035	0.609032
CXCL2	NM_001001861	414904	-6.50104	3.23078e-26	7.48626e-25
TNNC2	NM_001001862	414905	-1.9947	0.235318	0.321651
MAOB	NM_001001864,XM_013986071	414909	-1.59514	0.00134793	0.00328694
SPI1	NM_001001865,XM_005660921	414912	1.07188	0.816357	0.880534
CCS	NM_001001866	414913	-1.13702	0.399375	0.501283
COL17A1	XM_013983710	414914	6.784	1.31145e-36	5.63847e-35
LGALS1	NM_001001867	414915	2.39682	5.73273e-09	3.16975e-08
RNF114	NM_001001869	414917	1.17424	0.293823	0.387939
SLC6A14	NM_001348402	431671	-1.51014	0.00474986	0.0103254
CLDN3	NM_001160075	431781	3.28089	4.45785e-16	5.08795e-15
FADS1	NM_001113041	444995	-3.05476	7.61941e-14	7.07794e-13
FADS2	NM_001171750	444997	-2.34359	4.37743e-09	2.45956e-08
MRC1	NM_001255969	445003	28.2818	7.06377e-63	1.06139e-60
NAT6	NM_001003663	445004	3.18272	2.2351e-14	2.18195e-13
MAPK3	XM_021088019	445013	2.45535	5.76149e-10	3.57183e-09
APOF	NM_001003925	445462	-7.7753	4.67112e-07	2.01068e-06
C4A	NM_001123089	445467	-1.09031	0.554497	0.653497
DSTN	NM_001004031,XM_021077315	445516	1.48832	0.00532187	0.0114371
RNH1	XM_021082539,XM_021082540,XM_021082541,XM_021082542,XM_021082543	445517	1.63098	0.000692467	0.0018013
SPAI-2	NM_001004032	445518	-2.06426	0.000169816	0.000490404
SLC52A2	NM_001004033,XM_005662796,XM_013996382,XM_021088739,XM_021088740	445519	-1.39041	0.0400778	0.069284
TNXB	NM_001123204,XM_021098327,XM_021098328,XM_021098329,XM_021098330,XM_021098331,XM_021098332,XM_021098333,XM_021098334,XM_021098335,XM_021098336,XM_021098337,XM_021098338,XM_021098339,XM_021098340	445520	1.23966	0.21369	0.29682
HMGB1	NM_001004034,XM_005668316,XM_005668317,XM_005668318,XM_021065159,XM_021065160,XM_021065161	445521	-5.72975	4.02275e-31	1.20147e-29
ULBP1	NM_001004035	445523	1.27552	0.581089	0.677495
GAST	NM_001004036	445524	-1.76236	0.559728	0.657693
CA11	NM_001004038,XM_005664669,XM_013998572	445526	-3.87827	0.102725	0.158017
WAS	XM_021080061,XM_021080062,XM_021080063,XM_021080064	445527	1.48749	0.282622	0.375341
SLA-DMA	NM_001004039,NM_001113705	445528	1.40148	0.0382785	0.0665843
TTL	NM_001004041,XR_001307533	445530	-2.2191	0.00422381	0.00927559
ATP6V1A	NM_001004042	445531	1.64041	0.000978504	0.00246273
CFL1	NM_001004043	445532	1.43678	0.0108038	0.0216655
S100A11	NM_001004045	445534	-1.1729	0.261662	0.352177
FABP1	NM_001004046,XR_002342171	445535	13.9752	1.47606e-61	2.04891e-59
ST3GAL1	NM_001004047,XM_005662836,XM_005662837,XM_005662838,XM_013996463,XM_021088741,XM_021088742,XM_021088743,XM_021088744	445537	1.95073	8.5581e-06	3.03934e-05
PREP	NM_001004050,XM_021083601	445540	-1.94194	6.11887e-06	2.21517e-05
CCL25	NM_001025214,XM_005661258,XM_005661259,XM_021081930	448799	9.82659	3.27683e-36	1.36848e-34
FGL2	NM_001005152	448808	8.82963	2.04183e-35	8.13105e-34
MYC	NM_001005154	448810	-2.29658	1.94051e-08	1.00401e-07
DDX39B	NM_001005157,XM_005665792,XM_005665793,XM_005665794,XM_021098341,XR_002345590,XR_002345591	448813	1.29271	0.0714577	0.115063
STS	XM_021080518,XM_021080957	448816	-1.98659	0.319467	0.416033
ACVR2B	NM_001005350,XM_013981457,XM_021068594	448845	-1.67573	0.00206781	0.00482832
EHHADH	XM_021069979	448846	-1.29857	0.0827533	0.130632
ISG20	XM_005660030,XM_021062570,XR_002335557,XR_002335558	448855	3.59555	1.53591e-16	1.83491e-15
GC	XM_003356971	448964	-2.90925	0.0126641	0.0250006
LAMTOR5	XM_013997277	448965	-1.43671	0.0128877	0.0253904
NDUFB8	NM_001144842	448979	-1.27491	0.0937672	0.145932
ACSL4	NM_001038694,XM_005673819,XM_005673820,XM_005673821,XM_005673822,XM_013986330,XM_021079540,XM_021079541	448980	-2.14604	2.37603e-07	1.06392e-06
C2	NM_001101815	448981	-2.76317	3.73511e-10	2.36281e-09
ACSL1	NM_001167629,XM_005671707,XM_005671708,XM_005671709,XM_021074704,XM_021074705,XM_021074706,XM_021074707,XM_021074708	448982	-1.37974	0.034416	0.0606471
BAMBI	NM_001201485	449001	-2.24288	0.000454737	0.00122171
NNAT	NM_001122990,XM_005672916,XM_021077318	449004	5.78707	0.00148807	0.00359917
BPIFA1	NM_001005727,XM_005672834,XM_005672835,XR_308742	449524	-3.15344	5.98457e-14	5.61294e-13
HILPDA	NM_001348757	449525	-1.21403	0.248256	0.336432
EPRS	XM_021064314,XM_021064315	449526	-1.13152	0.396011	0.497746
PHF20	XM_005672899,XM_021078127,XM_021078128,XM_021078129,XM_021078130,XM_021078131	449527	-1.01101	0.951896	0.991324
EIF4G1	NM_001246253,XM_005670027,XM_005670029,XM_005670030,XM_005670031,XM_005670032,XM_013982243,XM_013982244,XM_013982247,XM_021068595,XM_021068596,XM_021068597,XM_021068598,XM_021068599,XM_021068600,XM_021068601,XM_021068602,XM_021068603,XM_021068604,XM_021068605,XM_021068606,XM_021068607,XM_021068608,XM_021068609,XM_021068610,XM_021068611,XM_021068612,XM_021068613	449528	1.116	0.441477	0.543595
GBA	NM_001005730,XM_013997000	449572	2.16204	1.26468e-07	5.86471e-07
RXFP4	NM_001005844	450213	-1.85692	0.00306187	0.00692532
JPT1	NM_001048069,XM_013980752	450242	1.28296	0.082777	0.130656
P2RY4	NM_001244168	450244	34.6172	5.434e-19	7.74957e-18
P2RY2	NM_001006591,XM_021102250,XM_021102251,XM_021102252	450248	2.51276	7.48864e-10	4.58986e-09
JPT2	NM_001048070	474165	-1.31633	0.0666859	0.108487
HSPD1	NM_001254716	492279	-4.66426	7.05673e-25	1.50149e-23
TERT	NM_001244300	492280	-1.11645	0.521316	0.621121
MADCAM1	NM_001037998,XM_021081941,XM_021081945	492312	-5.91083	0.00023063	0.00065296
THBS1	NM_001244536	492313	7.3023	1.03979e-32	3.51621e-31
TAC3	NM_001007196,XM_005663900	492314	12.3142	1.04058e-23	2.05786e-22
BMP7	NM_001105290,XM_005673044,XM_005673045,XM_021077319,XM_021077320	492315	-10.0294	2.80353e-42	1.58378e-40
COX5B	NM_001007517	492822	-1.47837	0.00629216	0.0132891
HSPB1	NM_001007518	493184	2.10649	2.22611e-07	1.00264e-06
IFRD1	NM_001007519,XM_005673237,XM_013985699,XM_021078531	493185	2.50978	8.4935e-10	5.17744e-09
SOCS3	NM_001123196,XM_021066253	493186	2.34523	1.07869e-06	4.3965e-06
NPPC	NM_001008482,XM_005672279	493772	-1.11361	1	1
PRNP	NM_001008687,XM_005672669,XM_013985024,XM_013985025	494014	-1.17056	0.279125	0.371936
SCAP	NM_001198694,XM_005669480,XM_005669481,XM_021068614,XM_021068615	494015	-1.18094	0.263779	0.354438
SAR1B	NM_001008689	494017	1.11796	0.445298	0.547605
TIE1	XM_021096882,XM_021096883,XM_021096884,XM_021096885,XM_021096886,XM_021096887,XM_021096888,XM_021096889	494022	2.46122	0.00149259	0.00360711
RDX	NM_001009576	494457	-2.46419	0.00913405	0.0186116
MSN	NM_001009578,XM_013986219	494458	2.78194	1.23551e-10	8.18152e-10
ACBD3	NM_001009581	494461	1.36111	0.0419996	0.0721612
STMN1	NM_001009582,XM_005665112,XM_005665114	494463	-29.5156	1.06046e-83	4.17736e-81
SST	NM_001009583	494469	-2.23192	1.01053e-07	4.73889e-07
HSPB6	XM_003127059	494560	-1.464	0.0271714	0.049104
HK2	NM_001122987	494561	-1.61331	0.00119679	0.00295147
KLF9	NM_001011504	494562	-1.09339	0.897141	0.945332
KLF13	NM_001011505	494563	1.49048	0.0893151	0.13978
LAMP1	NM_001011507	494565	1.26219	0.103819	0.15941
SIRPA	NM_001011508,XM_021077321,XM_021077322,XM_021077323,XM_021077324	494566	1.08648	0.578583	0.675438
HEBP1	NM_001011509	494567	1.11803	0.4554	0.55791
CTSD	NM_001037721	494568	2.91102	2.12067e-13	1.8916e-12
AHCY	NM_001011727	497050	-3.13461	1.17801e-14	1.18587e-13
SSTR2	NM_001011694,XM_005668643	497059	-21.3541	1.39069e-24	2.89977e-23
MLYCD	XM_021093740,XM_021093741	497060	2.34249	1.72107e-06	6.8183e-06
PSMA5	NM_001144901,XM_021088747,XM_021088748	497063	-1.87923	1.38865e-05	4.77913e-05
PSMB3	NM_001144902	497064	-2.35068	7.35536e-09	4.00764e-08
PSMB6	NM_001144926,XM_021066255	497065	-2.07908	4.63052e-07	1.99438e-06
CFL2	NM_001025215,XM_005656299	497233	-2.08751	1.27643e-05	4.41689e-05
FZR1	NM_001012296,XM_021081963,XM_021081964,XM_021081965,XM_021081969,XM_021081978	497234	1.65213	0.0005927	0.00156044
SLC5A10	NM_001012297	497235	1.69964	0.14239	0.208563
SLC26A6	NM_001012298,XM_005669510,XM_013981645,XM_013981646,XM_013981648,XM_013981649,XM_021068618,XM_021068619,XM_021068620,XM_021068621,XM_021068622	497236	-3.27255	8.95973e-11	6.01858e-10
SCG2	NM_001012299	497237	-1.52136	0.172442	0.246599
P2RX7	XM_001926804,XM_013982854,XM_013982855	497623	-8.98561	0.000126105	0.000371309
ABHD5	NM_001012407	497624	2.59882	5.71963e-08	2.76588e-07
IMPACT	XM_005665327,XM_013999267	497635	-1.11204	0.518585	0.61888
DMD	NM_001012408,XM_021079543,XM_021079544,XM_021079545,XM_021079546,XM_021079547,XM_021079548,XM_021079549,XM_021079550,XM_021079551,XM_021079553,XM_021079554,XM_021079555,XM_021079556,XM_021079557,XM_021079558,XM_021079559,XM_021079560,XM_021079561,XM_021079562,XM_021079564,XM_021079565	497636	-1.08888	0.6452	0.737957
DECR1	NM_001190232	503544	-1.18607	0.259751	0.349864
SLC7A1	NM_001012613,XM_021065162,XM_021065163,XM_021065164,XM_021065165	503545	-1.67184	0.00146892	0.0035629
SLC4A4	NM_001030533,XM_013989320,XM_021100499,XM_021100500,XM_021100501,XM_021100502,XM_021100503,XM_021100504,XM_021100505,XM_021100506	503546	2.40979	1.40145e-09	8.35768e-09
P2RX3	XM_003353865	503656	2.50292	0.00834208	0.0171683
SLC30A1	NM_001139470	503660	-1.19174	0.341943	0.44122
ADORA2A	XM_003483462	503661	1.2174	0.832022	0.893115
P2RY1	XM_005669935,XM_005669936,XR_001300377	503666	-1.24503	0.173935	0.248452
CAMKK1	XM_021067685,XM_021067686,XM_021067687,XM_021067688,XM_021067689	503667	-1.83737	0.00246264	0.00568016
PIK3C3	NM_001012956,XM_021093598	503700	-1.23136	0.187986	0.26557
RLN3	NM_001045679,XM_005661236,XM_013994666,XM_021081988,XM_021081995,XR_001306998	503836	2.2003	0.0113003	0.0225589
FXYD2	NM_001014427,XM_005656628,XM_005656629	541593	-1.5022	0.451618	0.554024
SLC35A3	NM_001024588,XM_005663640,XM_005663641,XM_021088749	553107	1.76285	7.84611e-05	0.000239793
CCL20	NM_001024589,XM_005672261	553951	-3.03405	5.85174e-12	4.45142e-11
CCL28	NM_001024695	554303	-8.38846	1.41506e-31	4.3696e-30
LOC574051	NM_001025216	574051	5.78707	0.00148807	0.00359917
CETN3	XM_003123777	574052	-1.39319	0.0292557	0.0524221
TNFSF4	NM_001025217,XM_021102254,XM_021102255,XM_021102256,XR_002346943,XR_002346944,XR_002346945,XR_002346946,XR_002346947,XR_002346948,XR_002346949,XR_002346950,XR_002346951,XR_002346952,XR_002346954,XR_002346955	574053	3.0271	6.51609e-05	0.000201425
ATP5G1	NM_001025218,XM_005653955,XM_005653956	574054	-1.30831	0.0655163	0.106872
CD274	NM_001025221,XM_005660124,XM_005660125,XM_021083725,XM_021083728,XM_021083730,XM_021083736,XM_021083740,XM_021083747,XM_021083755,XM_021083760,XM_021083770,XR_002341636	574058	2.27995	0.0370978	0.0647546
EEF1A1	NM_001097418,XM_005654402	574059	-1.48619	0.00529482	0.0113857
SPDYA	NM_001025223,XM_021085896	574061	-1.62376	0.230971	0.316749
MAPK12	NM_001025224,XM_021091202	574062	-1.54629	0.00522026	0.0112469
AURKA	NM_001025225,XM_005673034,XM_005673035,XM_005673036,XM_021077325,XM_021077326	574063	-12.4712	1.40093e-41	7.61887e-40
GYS1	NM_001195508	574064	1.3833	0.0275986	0.0497958
DCT	NM_001025227,XM_013978762	574066	-7.66252	4.09275e-09	2.30762e-08
HNF1A	NM_001032388	574067	1.78284	0.000106584	0.000318203
NCOA1	NM_001025228,XM_021085897,XM_021085898,XM_021085899,XM_021085900,XM_021085902,XM_021085903,XM_021085904,XM_021085905,XM_021085906,XM_021085907,XM_021085908	574068	3.26433	1.04975e-14	1.05957e-13
NOG	NM_001143691	574073	1.45732	1	1
FABP5	NM_001039746	574074	2.2281	4.31076e-08	2.11903e-07
CLIC1	XM_003127976	594847	-1.30981	1	1
MYO5A	XM_001926768,XM_005659595,XM_013992979,XM_013992980,XM_013992981,XM_013992982,XM_021095257,XM_021095261	594849	-1.59295	0.00599283	0.0127213
BID	NM_001030535,XM_005664129,XM_005664130,XM_021091203	594852	1.55874	0.00235229	0.00545239
PLIN3	NM_001031778,XM_021082007,XM_021082009,XM_021082012,XM_021082016,XM_021082020	595103	3.49968	2.84187e-17	3.55844e-16
CASP8	NM_001031779,XM_021074710,XM_021074712,XM_021074713,XM_021074714	595105	3.25447	7.64846e-14	7.1004e-13
NIP7	NM_001048071	595107	-4.35993	7.0037e-19	9.92021e-18
ARF4	NM_001048072,XM_021068627	595108	1.03486	0.810989	0.875958
CCNG1	NM_001031781	595110	-1.56148	0.00190255	0.00447975
KLF4	NM_001031782,XM_005660316	595111	9.39132	2.25903e-47	1.70598e-45
RAB14	NM_001031783,XM_005660403	595112	1.37896	0.0252592	0.0460537
ARL1	NM_001031784,XM_021091204	595113	-1.65502	0.000507294	0.00135344
ARL3	NM_001031785	595114	-4.48538	1.29025e-22	2.39864e-21
SAR1A	NM_001031786,XM_005657393,XM_005657394	595115	1.22716	0.155311	0.225258
RAB1A	NM_001031787	595116	-1.06024	0.685477	0.773762
RAB11A	NM_001031788	595117	1.54396	0.00239196	0.00553554
OASL	NM_001031790	595119	296.33	4.80491e-98	3.04485e-95
ITM2B	NM_001042375,XM_005652339	595120	1.64022	0.000544095	0.00144211
ARL4A	NM_001031791,XM_005667648,XM_005667649,XM_005667650,XM_005667651	595121	1.8427	2.7332e-05	8.96955e-05
LOC595122	NM_001031792	595122	3.71698	1.45784e-12	1.18572e-11
NAMPT	NM_001031793,XM_021102257	595123	1.49152	0.00555977	0.011887
RABAC1	NM_001031795,XM_013988634	595125	1.04599	0.756279	0.832661
LY75	NM_001184946	595126	2.32484	4.43738e-08	2.17541e-07
ARL6IP5	NM_001048073	595127	2.27655	1.72775e-08	9.00321e-08
OAS2	NM_001031796,XM_021072182	595128	29.2497	2.8393e-87	1.29321e-84
FADD	NM_001031797	595129	1.37438	0.0333909	0.0590336
KIF5B	XM_021064805,XR_002336340	595132	1.2664	0.10012	0.154713
CETN2	XM_005673970	606742	-1.73492	0.000191474	0.000548924
ADORA2B	XM_021066285	606745	-9.6985	7.43728e-29	1.99629e-27
DNMT1	NM_001032355,XM_005654828,XM_005654829,XM_021082029,XM_021082032,XM_021082036,XM_021082040,XM_021082042,XM_021082053,XM_021082064	606746	-6.17445	2.63218e-29	7.21129e-28
TCTEX1D4	NM_001032356	606747	4.09177	0.000857787	0.00218418
SLC45A2	XM_003483808	606748	-3.50726	2.20826e-06	8.61495e-06
RAB27A	NM_001032357,XM_005659580,XM_005659581,XM_005659582,XM_005659583,XM_005659584,XM_005659585,XM_013992963,XM_013992964,XM_013992965,XM_013992966,XM_013992968,XM_021083889,XM_021083913,XM_021083916,XM_021083920,XM_021083929,XM_021083939,XM_021083961	606749	1.41268	0.0566193	0.0938718
PIGK	NM_001032358	606750	-2.07658	8.06034e-07	3.34699e-06
TNNI2	NM_001032359	606751	1.41088	0.0170854	0.0325729
MOBKL3	NM_001032379	613127	1.08847	0.567982	0.665354
AGPAT1	NM_001033008	613128	1.07138	0.65213	0.744307
ITGB1BP2	NM_001033009,XM_021079567	613129	-3.88554	0.00125538	0.00307879
ACE	NM_001033015,NM_001083941	613133	1.05489	0.844502	0.902325
PKD2	NM_001245979,XM_005667011	641309	-2.06937	1.28778e-06	5.19663e-06
NR1D1	XM_021067026,XM_021067027,XM_021067028	641342	3.7431	8.52025e-16	9.50135e-15
GNE	NM_001167630,XM_021083984,XM_021083986,XM_021083990,XM_021083996	641344	-1.15806	0.306208	0.401709
SLC6A19	XM_003359855	641346	1.4835	0.499675	0.60069
SLC1A5	XM_003127238,XM_003355984	641348	1.99253	2.9535e-06	1.12877e-05
PPP1R3C	XM_005671280	641349	2.29971	1.31607e-08	6.96507e-08
RPSA	NM_001037146	641351	-1.46315	0.00744309	0.0154799
LOC641352	NM_001037147,XM_021068629	641352	-2.07551	0.000331856	0.000912949
ADRA2B	NM_001037148	641353	-1.31977	0.203037	0.283889
PLOD2	XM_021069586,XM_021069587,XM_021069588	641354	5.64371	1.05725e-30	3.10673e-29
PROCR	NM_001163406,XM_021077327	654289	-1.81481	0.0057995	0.0123507
SLC2A4RG	XM_021077469,XM_021077470,XM_021077471	654291	-1.81556	0.000923839	0.00233784
PSMB9	NM_001037961,XR_001297797	654294	1.80164	0.000126059	0.000371249
ID2	NM_001037965	654298	5.14632	1.01286e-27	2.51918e-26
TEAD3	NM_001037966	654299	1.46383	0.0122031	0.0241723
UQCC	NM_001172364,XM_021077328	654300	-1.49174	0.0090281	0.018437
FKBP1A	NM_001038000,XM_021077329,XM_021077330	654323	1.08663	0.5618	0.659646
RNF19A	NM_001038006,XM_005662947,XM_013996572,XM_013996573,XM_013996574	654326	1.01148	0.940347	0.981985
SRSF1	NM_001038007,XR_306516	654327	-2.2974	9.86231e-09	5.28662e-08
MET	NM_001038008,XM_021078532,XM_021078533,XM_021078534,XM_021078535	654328	2.98289	1.38907e-13	1.25906e-12
GNAQ	NM_001038623	654405	1.27946	0.129967	0.193569
AKR1CL1	NM_001038626,XM_021064068,XR_002336114	654406	1.902	8.90148e-06	3.14977e-05
PTGES	NM_001038631	654407	2.70648	1.61497e-11	1.16989e-10
DNASE1L1	NM_001038632	654408	2.11436	7.421e-07	3.10273e-06
PALM	NM_001038636,XM_021082074	654410	2.28862	4.53024e-08	2.21869e-07
PALMD	NM_001038645	654413	-3.48028	4.64491e-06	1.71652e-05
TMEM57	NM_001038646	654414	1.17879	0.30836	0.404095
PEG10	NM_001109944,NM_001127224,NM_001302462,NM_001302463	654416	-5.34178	2.87646e-11	2.04012e-10
SUV39H2	NM_001039747,XM_005668113,XM_005668119,XM_013980236	664651	-1.42854	0.0292333	0.0523884
OGT	NM_001039748,XM_005673712,XM_005673713,XM_013986235,XM_013986236,XM_021079577	664652	1.36228	0.0313159	0.0557029
DKK3	NM_001039749,XM_005661123,XM_021082083	664653	3.87923	9.73539e-19	1.36043e-17
MTX1	NM_001039750	664654	-1.65382	0.00106945	0.00266839
ENO3	NM_001044527	692156	-3.62078	2.69385e-05	8.86095e-05
APOM	NM_001040640,XM_021098346	692188	1.02376	0.907993	0.954421
RNF4	NM_001044528,XM_005666483,XM_021100516	692189	1.00117	0.996054	1
PCNA	NM_001291925	692192	-6.20622	2.6631e-31	8.12022e-30
CAPN10	NM_001044529,XM_021074715,XM_021074716,XM_021074717	724069	1.12836	0.491803	0.592791
BECN1	NM_001044530,XM_013980932	733576	-1.00069	0.998746	1
CD70	NM_001044531	733577	-13.5273	3.70532e-52	3.35435e-50
CLDN4	NM_001161637,XM_005661969,XM_013995522,XM_021085910	733578	3.98861	6.00163e-21	9.90642e-20
LOC733579	NM_001044532	733579	34.8605	2.18581e-72	5.58916e-70
CDS1	NM_001044534,XM_021100517	733582	9.28578	8.4582e-45	5.45479e-43
PSMD4	NM_001044535,XM_005663470	733583	-1.29905	0.0688627	0.111408
FOXN3	NM_001044536,XM_021098347,XM_021098349,XM_021098350,XM_021098351,XM_021098352,XM_021098353,XM_021098354,XM_021098355,XM_021098356,XM_021098357,XM_021098358,XM_021098359,XM_021098360,XM_021098361,XM_021098362,XM_021098363,XM_021098365,XM_021098366	733584	-1.40463	0.0234553	0.0431044
FLNA	XM_021080723,XM_021080724,XM_021080725,XM_021080726,XM_021080727,XM_021080728,XM_021080729,XM_021080730,XM_021080731,XM_021080733,XM_021080734,XM_021080735,XM_021080736,XM_021080737,XM_021080738,XM_021080739	733585	1.58191	0.00143823	0.00349312
GNA11	NM_001044538	733588	2.82198	4.58384e-11	3.17385e-10
MTX2	NM_001044541,XM_013984290,XM_021074719	733591	-1.66494	0.000748069	0.00193044
RPL6	NM_001044542	733592	-1.29179	0.0712417	0.114823
RPL10	NM_001044543	733593	1.07268	0.620713	0.715509
TUBA1B	NM_001044544	733594	-3.31127	2.32395e-16	2.72279e-15
PLAGL1	NM_001044545,XM_005654368,XM_005654371,XM_013984759,XM_013984762,XM_013984764,XM_013984767,XM_021084039,XM_021084045,XM_021084053,XM_021084059,XM_021084064,XM_021084067,XM_021084080,XM_021084087,XM_021084092,XM_021084099,XM_021084106,XM_021084114,XM_021084121,XM_021084128,XM_021084156,XM_021084163,XM_021084171,XM_021084176,XM_021084182,XM_021084184,XM_021084192,XM_021084199	733596	-1.55437	0.00677528	0.0142119
UNC5B	NM_001044549,XM_005671044,XM_021072185	733600	6.63963	2.37445e-34	8.87374e-33
PFKM	NM_001044550,XM_021091205,XM_021091206,XM_021091207,XM_021091208,XM_021091209,XM_021091210,XM_021091211	733601	1.03173	0.838813	0.898156
SAA3	NM_001044552,XM_013994502,XM_013994503	733603	1.48549	0.564053	0.66139
SELENOK	NM_001044553	733604	1.11283	0.47605	0.57724
NDUFB6	NM_001044554,XR_305880	733605	-1.32231	0.0581701	0.0961803
TMSB4X	NM_001044555,XM_005673406	733606	1.02954	0.837354	0.89745
MGST3	NM_001044556,XM_005663147,XM_013996811	733607	1.3403	0.0412935	0.0711831
S100A6	NM_001044557,XM_021088752,XM_021088753	733608	2.44353	5.41419e-10	3.36224e-09
TMEM59	NM_001044558,XM_005665403,XM_005665404,XM_005665405	733610	1.66012	0.000397271	0.00107946
PPP1CA	NM_001044559	733611	1.46045	0.00841902	0.0173095
PPP1CC	NM_001044560	733612	-1.34709	0.0419242	0.0721173
MCAM	XM_003129935,XM_005667429,XM_005667430,XM_005667431	733617	-2.46105	0.000362155	0.000990506
ABCC1	XM_021086560	733619	1.75098	0.000351775	0.000964289
FOXO3	NM_001135959,XM_021084213,XM_021084221,XM_021084231	733621	2.33048	7.54319e-09	4.10231e-08
CCR10	NM_001044563	733623	1.18762	1	1
SFN	NM_001044564	733625	2.3526	3.55028e-09	2.01657e-08
PSMB10	NM_001044565	733626	1.45874	0.0116477	0.0231856
SLN	NM_001044566	733627	-1.11343	0.669068	0.759594
VLDLR	NM_001199890,XM_013993593,XM_021084243,XM_021084248,XM_021084251,XM_021084256,XM_021084264,XM_021084269	733630	-1.18478	0.245071	0.332641
AKR1E2	NM_001044568,NR_145511,XM_013980351,XM_013980352,XM_021064075,XM_021064076,XR_002336115	733633	4.35846	5.73287e-21	9.47354e-20
AKR1C1	NM_001044569,XM_013980353,XM_021064077	733634	1.68622	0.000269701	0.0007542
LOC733635	NM_001044570	733635	1.38296	0.39831	0.50012
HNF4A	NM_001044571,XM_005672951,XM_005672952,XM_005672953,XM_021077331	733636	3.35187	1.40378e-16	1.67981e-15
LOC733637	NM_001044572,NM_001244251	733637	1.14456	0.342501	0.441883
ANG	NM_001044573,XM_021098367	733639	1.54671	0.0070412	0.0147281
IDH3B	NM_001044575,XM_021077332,XR_002339840	733641	-1.78838	0.000100018	0.000300137
NCOR2	NM_001044576	733643	2.80259	3.16409e-12	2.48742e-11
GRN	NM_001044578	733645	1.4509	0.00910656	0.0185686
ATP6V0E1	NM_001044579,XM_005657621	733646	1.00816	0.95621	0.994787
STAT3	NM_001044580	733648	1.45471	0.00939121	0.0190876
TAP1	NM_001044581,XM_021098370	733649	6.18834	2.89985e-32	9.45532e-31
TAP2	NM_001206441,XM_021098372	733650	4.82031	2.18104e-24	4.48992e-23
ZRANB2	NM_001044582,XM_013988867,XR_001303781	733651	1.20982	0.186967	0.26426
TYW3	NM_001044583,XM_021093603	733652	-2.61639	6.25334e-08	3.00305e-07
CRYZ	NM_001044584,XM_021093604,XM_021093605	733653	-2.58303	2.82084e-10	1.80323e-09
CTH	NM_001044585	733654	-1.58299	0.00281447	0.00641251
LRRIQ3	XM_005656129,XM_021096478,XM_021096479,XM_021096480,XM_021096481,XM_021096482	733655	-1.65957	0.593113	0.68854
SRSF11	NM_001044587	733656	-1.44377	0.0108148	0.0216846
FBXO32	NM_001044588	733657	4.80249	1.97165e-18	2.68819e-17
RTCB	NM_001122986	733658	-1.5601	0.00249958	0.00575353
F7	NM_001044591	733661	-2.64835	0.000143081	0.000418503
MMD	NM_001044595,XM_021066259	733665	-1.72326	0.00322288	0.00725908
AK4	NM_001044597,XM_005656154,XM_005656155,XM_021093607	733667	1.02588	0.859653	0.914158
DIRAS3	NM_001044598	733668	-6.70627	9.48376e-23	1.7744e-21
GADD45A	NM_001044599	733669	1.61585	0.00086921	0.00221134
RGS2	NM_001044600	733670	-1.19616	0.324282	0.421512
RPS3	NM_001044601,XM_021102267,XM_021102268,XM_021102269	733671	-1.34046	0.0390593	0.0676839
CST3	NM_001044602	733672	1.19503	0.26364	0.354282
MEF2B	XM_021083441	733675	3.55014	1.05863e-05	3.70812e-05
ATP5O	NM_001044606	733678	-1.56416	0.00179693	0.00425582
ECH1	NM_001044607,XM_021093609,XM_021093610	733679	1.05274	0.741515	0.819998
SLC35D1	XM_003127939,XM_021096493	733680	3.48157	8.4799e-16	9.46359e-15
ITGAL	NM_001044608,XM_005652999,XM_021085919	733681	1.27962	0.21016	0.292782
NME2	NM_001044610	733683	-2.57073	7.31845e-11	4.94513e-10
CLDN2	NM_001161638,XM_021079578	733684	-81.0094	1.19998e-119	1.58997e-116
ALDH2	NM_001044611	733685	-2.51133	5.27725e-10	3.2856e-09
TUBB	NM_001044612	733686	-3.10498	7.05261e-15	7.20335e-14
MAPRE1	NM_001044613,XM_005672836,XM_021077333,XM_021077334	733687	1.43474	0.0128129	0.0252691
TXNIP	NM_001044614	733688	-1.58719	0.00120822	0.00297614
MED7	NM_001044615,XM_005672584,XM_005672585,XM_005672586,XM_005672587,XM_021076588,XM_021076589	733689	-1.10358	0.533032	0.632598
NRAP	NM_001044616,XM_021072189,XM_021072190,XM_021072191,XM_021072192,XM_021072193,XM_021072194,XM_021072195,XM_021072196,XM_021072197,XM_021072198,XM_021072199,XM_021072200,XM_021072201,XM_021072202	733691	1.90978	0.00306514	0.00693055
IL15RA	XM_003357781,XM_021065032,XM_021065033,XM_021065034,XM_021065035,XM_021065036	733692	10.0629	7.17574e-30	2.02687e-28
SLC22A7	NM_001044617,XM_021098373	733693	-1.17113	0.840383	0.89878
AKR1C1	NM_001044618,XM_005668230,XM_005668231,XM_005668232,XM_005668236,XM_013980354,XM_021064078,XM_021064079,XM_021064080	733694	1.47958	0.780907	0.851033
MPDU1	NM_001044619	733696	1.08272	0.596784	0.691889
RABGGTB	NM_001348295,NR_145513,XM_021093611	733698	-1.27057	0.101209	0.156049
CDK5	NM_001044621,XM_013990728	733700	-1.02563	0.885704	0.934902
KISS1R	NM_001044624	733704	-1.46564	0.620334	0.715185
FOXO4	XM_003135172	733705	1.85209	6.12536e-05	0.000190356
SIRT1	NM_001145750,XM_021072203,XM_021072204	751859	-1.53829	0.0155112	0.0299121
DMBT1	NM_001048188	751862	18.4161	1.21132e-72	3.15268e-70
NFKB1	NM_001048232	751869	-1.28393	0.0988349	0.15297
GPX2	NM_001115136	767625	1.15911	0.301192	0.395947
SUV39H1	XM_021080076,XM_021080077,XM_021080078,XR_002340649	767626	-19.0096	1.08914e-33	3.90032e-32
TFIP11	NM_001077214,XM_021072205,XM_021072206	768099	1.21728	0.195083	0.273845
PTBP3	NM_001077215,XM_005660329,XM_013993751,XM_013993752,XM_013993753,XM_021084313	768100	2.83523	9.31647e-13	7.73718e-12
SRSF4	NM_001077216,XM_013995821,XM_021093612	768101	-1.63588	0.00069779	0.00181386
SRSF6	NM_001077217	768102	-1.96103	3.99852e-06	1.49585e-05
HNRNPA1	NM_001077218,XM_005663854,XM_005663855,XR_002343824,XR_002343825	768103	-3.66371	9.51171e-19	1.33173e-17
UBE2J1	NM_001077219	768104	1.12145	0.466777	0.568676
RGN	NM_001077220,XM_005673573,XM_005673574,XM_005673575,XM_005673576	768107	-10.8409	3.53068e-15	3.70029e-14
TRA2B	NM_001077221,XM_021068630,XM_021068632,XM_021068633	768108	-1.72386	0.000161656	0.000468882
SNRPA	NM_001077222	768109	-5.70612	2.92771e-28	7.51257e-27
TRA2A	NM_001077223,XM_005656690,XM_013989583,XM_013989584,XM_013989585,XM_021102281,XM_021102282	768110	-1.39702	0.0218779	0.0405894
SCGN	NM_001077224,XM_005665639	768111	-3.59847	4.45997e-06	1.65531e-05
YIPF5	NM_001077225,XM_021082360,XM_021082361	768112	-1.14825	0.341704	0.44105
TSPAN9	NM_001077226,XM_005664070,XM_013997827	768114	-1.04225	0.825428	0.888195
UCHL3	NM_001077227,XM_021065167	768115	-1.23216	0.177788	0.253028
SNRPB2	NM_001077228,XM_021077335,XM_021077336,XM_021077337,XM_021077338,XM_021077339,XM_021077340	768116	-1.51049	0.00486513	0.0105457
SRSF2	NM_001077229,XM_021066262,XM_021066263,XR_002336822,XR_002336823,XR_002336824,XR_002336825,XR_002336827	768117	-1.86596	1.63647e-05	5.57149e-05
TFF1	XM_003358973	780401	-1.58497	0.356672	0.455981
SERPINF1	NM_001078662,XM_021066264,XM_021066265	780402	-2.46309	0.00480939	0.0104404
LRRK2	NM_001113437	780403	-1.97861	0.401742	0.502997
PARK7	NM_001078663	780404	-2.44218	8.74819e-10	5.32825e-09
NAXE	NM_001078664	780405	-1.73751	0.000195213	0.000559093
CCL24	NM_001161434,XM_021085920	780407	1.42071	0.233548	0.319801
CCL26	NM_001078665	780409	-3.8197	0.000430003	0.00115932
PSEN2	NM_001078666,XM_005667948,XM_005667949,XM_013980052,XM_013980053,XM_013980054,XM_013980056,XM_013980057,XM_021064081,XM_021064083,XM_021064084,XM_021064085,XM_021064086,XM_021064087,XM_021064088	780410	-1.65057	0.00332274	0.00746784
PSEN1	NM_001078667,XM_005666340	780411	2.1385	1.64679e-07	7.53121e-07
MGAT1	NM_001078668,XM_005652969,XM_013991801,XM_013991805,XM_013991807,XM_013991813,XM_021082376,XM_021082378,XM_021082379,XM_021082381,XM_021082383,XM_021082389,XM_021082399	780412	1.32721	0.0515015	0.0864985
POMGNT1	NM_001078669,XM_005665452,XM_013999419,XM_021093615	780413	1.10486	0.489526	0.590633
IRF9	NM_001078670	780415	5.7743	3.54028e-30	1.01176e-28
UBE2K	NM_001078671,XM_013978606,XM_021100521	780416	-1.09931	0.519361	0.619603
UBE2E2	NM_001078672,XM_021068634,XM_021068635	780417	-1.64809	0.00709946	0.014844
UBE2D3	NM_001078673	780418	1.064	0.668245	0.758778
UBE2D1	NM_001078674,XM_021072207	780419	1.44608	0.020158	0.0377978
ARF6	NM_001078677,XM_005659939,XM_021084333	780425	1.63436	0.000629614	0.00164958
CCND3	NM_001078678,XM_021098374,XM_021098375,XM_021098376,XM_021098377,XM_021098379,XM_021098380	780426	2.63326	4.01429e-11	2.80615e-10
CD81	NM_001078679,XR_002341314	780427	1.23891	0.13542	0.199691
CDC42	NM_001078680,XM_005656039,XM_005656040	780428	1.31297	0.0568695	0.0942222
NDRG2	NM_001078683,XM_021098381,XM_021098382,XM_021098383,XM_021098384,XM_021098385,XM_021098386,XM_021098388,XM_021098389,XM_021098390,XM_021098391,XM_021098392,XM_021098393,XM_021098394,XM_021098395	780431	-1.00206	0.990397	1
RPL13A	NM_001244068,NM_001244069,XM_003127307,XM_005664723,XM_005664730,XM_013998640,XM_013998641,XM_013998642,XM_013998643,XM_013998644,XM_013998645,XM_021093617,XM_021093619,XM_021093621	780432	-1.3875	0.0211936	0.0394757
SDHA	XM_021076930,XM_021076931	780433	1.04597	0.754455	0.831218
LOC780435	NM_001078684,XM_021088755	780435	-1.13027	0.4036	0.504977
LDB1	NM_001078685	780436	-1.31754	0.0602449	0.0991609
SOD3	NM_001078688,XM_021100523	780439	-5.05054	3.12849e-12	2.46075e-11
YWHAZ	NM_001315726,XM_001927228,XM_005662949,XM_021088756,XM_021088757	780440	1.51294	0.00362954	0.00808752
FYN	NM_001080206,XM_021084347,XM_021084350,XM_021084361,XM_021084366,XM_021084373	791125	1.09798	0.642848	0.736011
ND1	gene-ND1	808501	-2.96626	6.67478e-14	6.21629e-13
ND2	gene-ND2	808502	-2.20448	3.69541e-08	1.83511e-07
COX1	gene-COX1	808503	1.19231	0.214495	0.297626
COX2	gene-COX2	808504	-1.609	0.000830588	0.00212234
ATP8	gene-ATP8	808505	-1.1664	0.278561	0.371355
ATP6	gene-ATP6	808506	-1.49368	0.00475073	0.0103254
COX3	gene-COX3	808507	-1.57054	0.00150197	0.00362797
ND3	gene-ND3	808508	-4.74751	1.03475e-25	2.32381e-24
ND4L	gene-ND4L	808509	-1.95328	3.13452e-06	1.19346e-05
ND4	gene-ND4	808510	-1.58625	0.00118879	0.00293273
ND5	gene-ND5	808511	1.174	0.257814	0.347866
ND6	gene-ND6	808512	1.63663	0.000614632	0.00161439
CYTB	gene-CYTB	808513	-2.49551	2.28652e-10	1.4746e-09
SLC27A1	NM_001083931,XM_021076116,XM_021076122,XM_021076130,XM_021076140,XM_021076145,XM_021076151	100037269	1.83094	0.000156948	0.000455954
DESI2	NM_001097419,XM_005667956,XM_005667957,XM_005667960,XM_013980072,XM_013980074,XM_013980075,XM_013980076	100037270	-1.40851	0.0215254	0.0400208
ENPP1	XM_021087933,XM_021087944	100037271	-4.04154	3.13756e-16	3.64092e-15
EPAS1	NM_001097420	100037272	-1.40404	0.0527584	0.0882839
MEF2A	NM_001097421,NM_001099698	100037273	1.45547	0.0288137	0.0517256
TAF4B	XM_003127875	100037274	-26.0225	2.37777e-20	3.77929e-19
ITGB6	NM_001097423,XM_021074448,XM_021074449,XM_021074450,XM_021074451,XM_021074452,XM_021074453,XM_021074454	100037276	4.41285	4.05043e-23	7.73723e-22
ITGB8	NM_001097424,XM_021101901,XM_021101902,XM_021101903,XM_021101904	100037284	3.42706	3.989e-16	4.58153e-15
NREP	XM_021084630,XM_021084631,XM_021084632,XM_021084633,XM_021084634	100037285	-3.54137	4.09202e-11	2.85501e-10
ARNTL	NM_001097425,XM_021076159,XM_021076164,XM_021076175,XM_021076180,XM_021076190,XM_021076199,XM_021076205,XM_021076212,XM_021076223,XM_021076231,XM_021076235	100037286	1.62314	0.00177041	0.00419845
SLA-3	NM_001097427,XM_021097849,XM_021097850,XR_002345533,XR_002345534	100037288	2.58428	1.13201e-10	7.53724e-10
IRF7	NM_001097428,XM_021076250,XM_021076252	100037289	10.3789	3.85521e-49	3.13909e-47
MAVS	NM_001097429,XM_005672763,XM_021077145,XM_021077146	100037290	2.12342	3.39279e-07	1.49036e-06
ACKR4	NM_001097430	100037292	4.66133	1.28243e-12	1.0489e-11
SLA-1	XM_013977556,XM_021098437,XR_001297765	100037293	2.75946	5.18559e-12	3.96537e-11
IL6ST	NM_001097432,XM_021076515,XM_021076516,XM_021076517	100037294	1.11635	0.452721	0.555281
KDM5C	NM_001097433,XM_005673628,XM_005673629,XM_005673631,XM_005673632,XM_013986145,XM_013986146,XM_013986147,XM_013986148,XM_013986149,XM_021079363,XM_021079364	100037295	1.68629	0.000276654	0.000772162
TLR7	NM_001097434	100037296	1.9068	0.0211675	0.039437
SLC7A2	NM_001110420,XM_021077147,XM_021077148,XM_021077149	100037298	-2.66397	4.63945e-06	1.71494e-05
P4HA1	NM_001097435,XM_005671052	100037299	2.45095	5.5032e-10	3.41461e-09
XIAP	NM_001097436,XM_021079365,XM_021079366,XM_021079367,XM_021079368	100037300	2.58259	1.2793e-10	8.46384e-10
DNMT3A	NM_001097437,XM_021085524,XM_021085525,XM_021085526,XM_021085527,XM_021085528,XM_021085529,XM_021085530,XM_021085531,XM_021085532,XM_021085533,XM_021085534,XR_002342122,XR_002342123,XR_002342124,XR_002342125,XR_002342126,XR_002342127,XR_002342128,XR_002342129	100037301	-1.24966	0.194244	0.273141
SEPHS2	NM_001093735	100037302	1.43681	0.0119524	0.0237305
SGMS1	NM_001097438,XM_013983509,XM_021071755,XM_021071756,XM_021071757,XM_021071758,XM_021071759,XM_021071760,XM_021071761,XM_021071762	100037303	1.30536	0.0886746	0.1388
CPE	NM_001097439	100037304	-2.4847	1.46162e-06	5.85573e-06
BIN1	NM_001097440,XM_021074455,XM_021074456,XM_021074457,XM_021074458,XM_021074459,XM_021074460,XM_021074461,XM_021074462,XM_021074463,XM_021074464,XM_021074465,XM_021074466,XM_021074467,XM_021074468,XM_021074469,XM_021074470,XM_021074471,XM_021074472,XM_021074473,XM_021074474,XM_021074475,XM_021074476,XM_021074477,XM_021074478,XM_021074479,XM_021074480,XM_021074481,XM_021074482,XM_021074483,XM_021074…	100037305	1.20711	0.198767	0.278586
TNFRSF1B	NM_001097441,XM_021093133	100037306	3.6938	1.59114e-18	2.18269e-17
MT1D	XM_021093892,XM_021093893	100037920	-7.2252	4.18646e-22	7.51449e-21
SLA-DQB1	NM_001113694	100037921	-1.18207	0.690709	0.777441
CAPN7	NM_001097443	100037936	-1.19994	0.272069	0.363965
TLR3	NM_001097444	100037937	1.75954	0.0002431	0.000685997
CD14	NM_001097445	100037938	-2.23602	2.04979e-05	6.86954e-05
APOBEC3B	NM_001097446	100037939	-1.45079	0.0344326	0.0606691
RETNLB	NM_001103210,XM_005670236	100037943	-132.26	1.4807e-102	1.13585e-99
KCNIP2	XM_003359346,XM_003359347,XM_003359348,XM_003359349,XM_021072733,XM_021072734	100037948	-1.02614	1	1
UIMC1	NM_001097447,XM_021076340,XM_021076344,XM_021076350,XM_021076360,XM_021076372,XM_021076384,XR_002339465	100037949	-1.64842	0.000941639	0.00237816
C9	NM_001097448	100037951	-17.0375	3.63536e-65	6.1611e-63
C6	NM_001097449	100037952	-27.737	5.61544e-82	2.04613e-79
C8B	NM_001097451	100037954	2.21459	0.133184	0.196831
CAPZA1	NM_001097454	100037957	1.38571	0.0236447	0.0434086
CAPZA2	NM_001097455	100037958	1.2716	0.101253	0.156099
MFSD6	NM_001097457,XM_021074490,XM_021074491,XM_021074492,XM_021074493	100037960	1.2926	0.0778569	0.123842
CTSB	NM_001097458,XM_005657265,XM_005657266,XM_005657267,XM_013990293,XM_021071763,XM_021071764,XM_021071765	100037961	1.39218	0.0203089	0.0380172
SELENON	XM_021095600	100037963	-2.77919	1.98862e-11	1.42638e-10
SELENOP	NM_001134823	100037964	8.32976	4.4844e-43	2.65691e-41
MSRB1	NM_001097460	100037965	-1.113	0.470035	0.572184
SOCS2	NM_001097461,XM_005664258,XM_005664259,XM_005664260,XM_013998080,XM_013998081,XM_013998083,XM_013998084	100037966	2.10304	0.0105789	0.0212467
PDE4D	XM_003359786,XM_013984797,XM_021076863,XM_021076864,XM_021076865,XM_021076866,XM_021076867,XM_021076868,XM_021076869,XM_021076870,XM_021076871,XM_021076872,XM_021076873,XM_021076874,XM_021076875,XM_021076876,XM_021076877,XM_021076878,XM_021076879,XM_021076880,XM_021076881,XM_021076882,XM_021076883,XM_021076884,XM_021076885,XM_021076886	100037967	1.28893	0.208681	0.290861
PDE4C	XM_021083501,XM_021083502,XM_021083503,XM_021083504,XM_021083505	100037970	1.79817	0.00107511	0.00268088
SLC7A7	NM_001110421,XM_005666264,XM_005666266,XM_005666267,XM_005666269,XM_013978223,XM_013978224,XM_013978225,XM_013978226,XM_013978228	100037972	1.71521	0.000532856	0.00141516
SLC7A9	NM_001110171,XM_021093176,XR_002344386	100037973	1.48699	0.41243	0.513731
CRTAC1	XM_021074418,XM_021074419,XM_021074420	100037974	6.61862	1.53056e-11	1.11372e-10
C2H19orf70	NM_001097463	100037978	-1.27846	0.1038	0.15941
ATP5J2	NM_001097464,XM_021085536	100037979	-1.62456	0.00074194	0.00191666
PET100	NM_001097466	100037981	-1.54681	0.00395499	0.00873791
TOMM7	NM_001097467	100037982	-2.658	4.31601e-11	2.99837e-10
HIGD2A	NM_001097469	100037984	-1.41071	0.0176563	0.0335427
NDUFC1	NM_001097470	100037985	-1.94954	9.83928e-06	3.45977e-05
MCEE	NM_001097471,XM_021072602	100037986	-2.58932	1.43927e-09	8.57969e-09
SLIRP	NM_001097472	100037987	-1.95677	6.38359e-06	2.30495e-05
ATP5G2	XM_005652575,XM_021091719	100037988	-2.41858	1.00125e-09	6.04524e-09
COX6C	NM_001097473,XM_013996570	100037989	-1.01401	0.922562	0.967432
COX7C	NM_001097474,XM_013994967	100037990	-1.41778	0.0144263	0.0280687
NDUFV2	NM_001097475	100037991	-1.73206	0.000149507	0.000435988
PSMB7	NM_001097476	100037992	-2.0993	3.21459e-07	1.41806e-06
RPL10A	NM_001097477,XM_021097852	100037993	-2.66974	1.10286e-11	8.15537e-11
RPL14	NM_001097478,XM_021068170	100037994	-1.56484	0.0016629	0.00397324
RPL27	NM_001097479	100037995	-1.59831	0.00100674	0.00252814
RPS21	NM_001097480	100037996	-1.29285	0.0710302	0.114533
RPS26	NM_001097481	100037997	-1.59954	0.000983973	0.00247522
TMSB10	NM_001097482	100037998	-1.59544	0.00103031	0.00258287
TPM1	NM_001097483,XM_005659518,XM_005659520,XM_005659521,XM_005659522,XM_005659523,XM_005659524,XM_005659525,XM_005659526,XM_005659527,XM_005659529,XM_005659530,XM_005659531,XM_005659532,XM_005659533,XM_005659534,XM_021083398,XM_021083935,XM_021084476,XM_021084923,XM_021085340,XM_021085715,XM_021090125,XM_021091096	100037999	-1.56355	0.00193531	0.00454704
COX7A2	NM_001097484	100038000	-1.87657	1.20891e-05	4.19722e-05
HSBP1P	gene-HSBP1P	100038001	1.42756	1	1
ATPIF1	NM_001097486	100038002	-1.44308	0.0108979	0.0218363
KLF7	NM_001097487,XM_021074495,XM_021074496,XM_021074497	100038003	1.59855	0.00505103	0.0109146
EGR2	NM_001097488,XM_013983286	100038004	-3.89717	7.34744e-06	2.62989e-05
KLF5	NM_001097489	100038005	4.25356	2.47953e-22	4.52305e-21
RCHY1	NM_001097490,XM_021100262,XM_021100263,XM_021100264,XM_021100265,XR_002346344	100038006	1.27931	0.101759	0.156813
SELENOF	NM_001085443	100038009	-1.54011	0.00271659	0.00620796
NECTIN2	NM_001097494,XM_005653278,XM_013994909,XM_013994914,XM_021093178,XR_002344387	100038012	2.39537	1.89285e-09	1.11378e-08
RPIA	NM_001097495,XM_021085537,XM_021085538	100038014	1.05874	0.715394	0.797894
LPAR2	NM_001162401,XM_005654915,XM_005654916,XM_005654917,XM_005654918	100038015	2.01901	4.31688e-05	0.000137347
TGFBR2	XM_021071493	100038019	-1.19175	0.222123	0.30678
CSTB	NM_001097496	100038020	2.35047	3.96175e-09	2.23982e-08
COX6B	NM_001097497,XM_005664497,XM_005664498	100038022	-1.60552	0.000974583	0.00245414
RPS6	XM_003121890,XM_005660083,XM_021063193	100038023	-1.90986	5.97875e-06	2.16767e-05
TNFSF13B	NM_001097498,XM_005668530,XM_005668531,XM_005668532	100038026	2.20721	0.227948	0.313162
NR6A1	NM_001097499,XM_021098706,XM_021099196,XM_021099647	100038028	1.14522	0.437432	0.539526
RPL4	XM_005659862	100038029	-1.67545	0.000294278	0.000817284
EIF4E	XM_003129314,XM_005656555	100038030	-1.57504	0.00185634	0.00438441
LGALS3	NM_001097501,XM_005659974	100038033	5.25052	9.63085e-29	2.56149e-27
SNRPE	NM_001097465	100038330	-3.66096	2.73898e-18	3.69294e-17
HSPH1	NM_001097504,XM_021065092	100048931	-1.29802	0.0821584	0.12982
BTG2	NM_001097505	100048932	-1.29216	0.0748611	0.119916
ZFAND5	NM_001097506,XM_005660160,XM_021102003,XM_021102520	100048933	1.8713	1.61066e-05	5.49133e-05
ADSS	NM_001097508	100048942	-1.6578	0.0008151	0.00208642
RNASEL	NM_001097512	100048946	4.76532	6.32192e-24	1.26917e-22
SLC15A2	NM_001097514,XM_021068171	100048951	-2.00694	0.0139437	0.0272353
CDH1	NM_001163060	100048953	2.3216	4.74449e-09	2.64845e-08
SDHD	NM_001097516	100048954	1.12285	0.419948	0.521403
BTG3	NM_001097517,XM_021068172	100048957	-1.94707	6.30629e-06	2.27849e-05
GNA14	NM_001097518,XM_005654507	100048958	2.56188	2.47471e-06	9.5826e-06
GJC1	NM_001097519,XM_005668704,XM_005668705,XM_005668706,XM_005668708,XM_013980868	100048959	-2.96765	0.0516117	0.0865838
NAGS	NM_001097520	100048960	4.77786	2.30037e-15	2.45266e-14
ABCG8	XM_021087569,XM_021087570	100048963	50.3422	1.67023e-75	4.77326e-73
YWHAQ	XM_021087862	100048964	-2.05907	5.49127e-07	2.3368e-06
PGRMC2	NM_001097521	100048965	1.22295	0.174589	0.249206
CYB561	NM_001097522,XM_005668676,XM_005668677,XM_013980833,XM_021066011,XM_021066012	100048996	1.39619	0.0219232	0.0406475
MYO1D	XM_021067445,XM_021067446,XM_021067447,XM_021067449	100049650	4.78563	1.13301e-25	2.5289e-24
CNN3	XM_003125902	100049656	-1.38827	0.0234651	0.0431115
GNAS	NM_001130215,NM_001171983,NM_001171984,NM_001171985,NM_214312,NR_033291,NR_033292,NR_073434,XM_021077150,XM_021077151,XM_021077152,XM_021077153,XM_021077154,XM_021077155,XM_021077156,XM_021077157,XM_021077158,XM_021077160,XM_021077161,XM_021077162,XM_021077163,XM_021077164,XM_021077165,XM_021077166	100049657	-1.03773	0.794518	0.86322
RBM39	XM_003359964,XM_003359965,XM_005672897,XM_005672898,XM_013985327,XM_021078267,XM_021078268,XM_021078269,XM_021078270,XM_021078271,XM_021078272,XM_021078273,XM_021078274,XM_021078275,XM_021078276,XM_021078278,XM_021078279,XM_021078280,XM_021078281,XM_021078282,XM_021078283	100049658	-1.24481	0.125585	0.187985
BRCA1	XM_003358030,XM_005656956,XM_005656957,XM_005656958,XM_013989935,XM_021066924,XM_021066925,XM_021066926,XM_021066927,XM_021066928,XM_021066929,XM_021066930,XM_021066931,XM_021066932,XM_021066933,XM_021066934,XM_021066935,XM_021066936	100049662	-3.47126	1.17324e-13	1.07479e-12
TFAP2A	XM_001924622,XM_003482124,XM_003482125,XM_013977415	100049668	-1.59136	0.00312918	0.00706549
AP3B1	NM_001098585,XM_021076471	100049670	1.35862	0.034814	0.0611785
BLOC1S3	NM_001098586	100049671	1.08574	0.703217	0.78678
HPS1	NM_001098587,XM_021071766,XM_021071767,XM_021071768,XM_021071769,XM_021071770,XR_002338262,XR_002338263,XR_002338264	100049672	1.87016	4.74642e-05	0.000150184
HPS3	NM_001098588,XM_021068173,XR_002337452,XR_002337453,XR_002337454,XR_002337455	100049673	-1.10711	0.510995	0.612127
HPS4	NM_001098589,XM_005670765,XM_005670768,XM_013982996,XM_021071771,XM_021071772,XM_021071773,XM_021071774,XR_002338265,XR_002338266,XR_002338267	100049674	-1.18411	0.267891	0.359069
HPS6	NM_001098590	100049675	-1.0192	0.922463	0.967399
LYST	XM_021073151,XM_021073152,XM_021073154,XM_021073155,XM_021073156,XM_021073157,XM_021073158,XR_002338622,XR_002338623	100049676	3.73213	7.79915e-13	6.53667e-12
BLOC1S5	NM_001098591	100049677	1.07718	0.682743	0.771333
BLOC1S6	NM_001098592	100049678	1.31382	0.105213	0.161266
RABGGTA	NM_001098593,XM_005666223	100049679	-1.00227	0.992705	1
MLPH	NM_001098594,XM_021074498,XM_021074499,XM_021074500,XM_021074501	100049680	2.62023	0.0140563	0.0274147
OSTM1	XM_001927476	100049681	2.54776	9.67876e-10	5.85344e-09
MGRN1	XM_021086674,XM_021086675,XM_021086676,XM_021086677,XM_021086678,XM_021086680,XR_002342433	100049682	1.22765	0.165907	0.238118
ATP7B	XM_021065286	100049684	-1.34566	0.0440381	0.0752115
ERCC2	XM_021094545,XM_021094546,XM_021094547,XM_021094548,XR_002344691	100049685	-1.1276	0.438359	0.540485
LOC100049687	NM_001098595	100049687	-1.12849	0.798397	0.865678
CRYZL1	NM_001098596,XM_021068175	100049689	-1.11006	0.495229	0.59623
SPTAN1	XM_013993907	100049693	2.0635	4.79721e-07	2.06009e-06
BIRC6	XM_021087656	100049694	1.19017	0.230751	0.316566
RPLP0	NM_001098598	100049695	1.06535	0.655151	0.747111
TNNI3	NM_001098599,XM_021093180,XM_021093181,XM_021093183,XM_021093184	100049696	1.09292	0.552623	0.651553
DTNBP1	NM_001098600	100049697	1.62449	0.00332554	0.00747298
SFXN1	NM_001098602,XM_005654975,XM_005654976,XM_005654978,XM_013987556,XM_021076502,XM_021076511,XM_021076513,XM_021076518,XR_002339494	100049699	-1.37591	0.031887	0.0566219
AP3D1	XM_021084196,XM_021084197,XM_021084198	100049700	1.5953	0.00121978	0.00300158
HPS5	NM_001098603	100049701	1.05362	0.744482	0.822718
VPS33A	NM_001098604,XM_013981307	100049702	1.56074	0.00463282	0.0100887
BCL2	XM_021099593,XM_021099599,XM_021099602,XR_002346028	100049703	-7.24375	1.19295e-13	1.09011e-12
PNPLA2	NM_001098605,XM_021076533,XR_001304228	100049704	3.67438	2.77279e-18	3.72818e-17
ATRN	XM_001927289,XM_021077389,XM_021077390,XM_021077391,XM_021077392	100101470	1.16883	0.289106	0.382543
IKBKB	NM_001099935,XM_021077168,XM_021077169,XM_021077170,XM_021077171,XM_021077172	100101471	2.69807	2.08688e-11	1.49466e-10
BTG1	NM_001099936	100101473	1.35998	0.0319025	0.0566425
ASB6	NM_001099937,XM_005654566	100101474	1.67239	0.000745249	0.00192384
MMP12	NM_001099938	100101475	1.59	0.0275863	0.0497859
ADM5	NM_001099939	100101476	-2.88875	2.88385e-05	9.43905e-05
EMP1	NM_001099940,XM_021090848,XM_021090850	100101477	5.81745	9.6561e-32	3.03969e-30
SLC9A2	NM_001100189	100101921	13.8735	1.512e-51	1.3356e-49
ATM	NM_001123080,XM_021101922,XM_021101923,XM_021101924,XM_021101925,XM_021101926,XM_021101927,XM_021101928,XM_021101929,XM_021101931,XM_021101932,XM_021101933,XM_021101934,XM_021101935,XM_021101936	100101922	-2.67662	4.31437e-10	2.71394e-09
IGFBP6	NM_001100190,XM_005652513	100101923	18.5192	1.26775e-63	1.945e-61
EIF4E2	NM_001100191,XM_005672277,XM_005672278,XM_013984575,XM_013984576,XM_013984577,XM_021074503,XM_021074504,XR_001301674	100101924	-1.6977	0.000334949	0.000920936
PPP2R5A	NM_001100192	100101925	1.22571	0.158559	0.22922
EIF4A3	NM_001100193	100101926	-1.84593	2.50455e-05	8.29068e-05
IFIH1	NM_001100194,XM_005671881	100101927	21.8114	2.744e-67	5.12742e-65
EIF4A2	NM_001100195,XM_021068176,XR_001303170,XR_297056	100101928	2.45596	4.44985e-10	2.79313e-09
EIF4A1	NM_001100196,XM_021066014	100101929	-2.90314	2.31272e-13	2.05536e-12
SQLE	NM_001101026,XM_005662853	100113409	1.18	0.249618	0.337964
CYP39A1	NM_001101027	100113410	-2.16523	1.1998e-06	4.85888e-06
ACOX1	NM_001101028,XM_021066015,XM_021066016,XM_021066017,XM_021066018,XM_021066019,XM_021066020	100113422	2.56022	1.1901e-10	7.90599e-10
ALG2	NM_001101029,XM_013993690	100113423	-1.2777	0.105197	0.161258
BMP4	NM_001101031,XM_005659968,XM_005659970,XM_021069353,XM_021069851	100113425	1.16292	0.311118	0.40727
BPIFB1	NM_001101032,XM_005672827,XM_021077173	100113426	-2.00653	0.021097	0.0393259
BPIFB5	NM_001101033,XM_005672829,XM_021077174	100113428	-15.1222	8.86996e-40	4.45792e-38
CDK5R1	NM_001101816,XM_021066022,XM_021066023	100113467	-1.80216	0.21141	0.294214
CYP4V2	XM_021075585,XM_021075586	100113469	-1.59829	0.168917	0.24201
CYP4F2	XM_003123433,XM_003123434	100113470	2.1933	0.020365	0.0381047
CYP26A1	NM_001315792,XM_021071775	100124374	-3.63551	3.40609e-06	1.28911e-05
CYP2R1	XM_003480731	100124375	1.02818	0.877684	0.928363
SKIV2L	NM_001101817,XR_002345535	100124376	1.67735	0.000411458	0.00111551
SLC44A4	NM_001101818,XM_005665799,XR_002345536,XR_002345537	100124377	4.95177	6.73494e-27	1.60921e-25
MOCS3	NM_001101819	100124378	1.1629	0.35358	0.453407
DPM1	NM_001101820,XM_013985457	100124379	-1.38714	0.0250193	0.0457077
ZBTB12	NM_001101821,XM_013977632	100124380	-4.72599	3.67161e-19	5.29838e-18
NEU1	NM_001101822	100124381	2.80976	2.75809e-12	2.18236e-11
EHMT2	NM_001101823	100124382	-1.54945	0.00304049	0.00688123
CFB	NM_001101824,XM_021097856	100124383	-3.26306	6.26904e-16	7.06114e-15
NELFE	NM_001101825,XM_005665804	100124384	1.31822	0.062971	0.10317
DXO	NM_001101826,XM_005665805	100124385	-1.26895	0.148395	0.216415
NIFK	NM_001101827,XM_021074506	100124386	-2.49473	7.56312e-10	4.63162e-09
CALCB	NM_001102473,XM_005661110	100124407	-2.18589	0.109021	0.166316
CYP20A1	NM_001315809	100124408	-2.09009	4.39062e-06	1.63123e-05
SNCG	NM_001103211,XM_013983396,XM_013983397	100125343	2.03158	0.186747	0.263974
STC1	NM_001103212	100125345	-9.98523	2.49971e-23	4.832e-22
BCL10	NM_001103213	100125346	2.45111	4.62374e-09	2.58599e-08
SIRT4	NM_001114270	100125349	-1.11715	0.659944	0.751342
TES	NM_001123200	100125376	1.33935	0.0415709	0.0715598
ST7	NM_001123198,XM_021078407,XM_021078408,XM_021078409,XM_021078410,XM_021078411,XM_021078412,XM_021078413,XM_021078414,XM_021078415,XM_021078416,XM_021078417,XM_021078418,XM_021078419,XM_021078420,XR_002340200	100125380	-1.55506	0.00715207	0.0149364
SYK	NM_001104952	100125540	-1.94676	0.00319124	0.00719115
LOC100125545	XM_021085497	100125545	1.14845	0.475741	0.577057
SLC2A8	XM_003480608,XM_005660438,XM_005660439	100125551	1.18882	0.457749	0.560214
SLC2A11	XM_001929403	100125552	1.01713	0.939331	0.981205
LY96	NM_001104956,XM_021088438	100125555	-1.65312	0.0567127	0.0940053
LNPEP	NM_001105291	100125826	1.17615	0.362219	0.461925
TBK1	NM_001105292,XM_021090852,XM_021090853,XM_021090854	100125828	1.3691	0.0327723	0.0580244
MUC13	NM_001105293	100125829	7.87779	1.45463e-41	7.88149e-40
RAE1	NM_001105296,XM_005673037	100125839	-1.8632	3.11137e-05	0.000101269
TOR1A	NM_001105298	100125953	1.02192	0.88845	0.937597
COPS6	NM_001105299	100125954	-2.00481	1.82458e-06	7.20878e-06
COPS5	NM_001105300,XM_005663034,XM_013996694	100125955	-1.60245	0.00139377	0.00339135
COPS2	NM_001105301,XM_021072083	100125956	-1.11682	0.449114	0.551507
ACLY	NM_001105302,NM_001257276,XM_021066025,XM_021066026,XM_021066027,XM_021066028	100125957	-1.34666	0.0387624	0.067302
MDM2	NM_001105303,XM_005663964,XM_005663965,XM_013997706,XM_013997707,XM_021090856,XM_021090857	100125959	-1.75615	0.000131252	0.00038592
COPS4	NM_001105304,XM_005656564,XM_013989411,XM_013989412,XM_021100266	100125960	-1.51989	0.00420548	0.00923716
SEC62	NM_001105305	100125961	1.00148	0.994809	1
SIRT2	NM_001114271,XM_021093185	100125964	2.2953	2.55887e-08	1.2995e-07
SIRT7	NM_001114272,XM_021066029,XM_021066030	100125965	1.58251	0.0018642	0.00439955
SIRT5	NM_001105308	100125966	-2.45735	1.01551e-07	4.7607e-07
LDLRAP1	XM_003127708,XM_021095594	100125967	1.17636	0.272973	0.365041
UBB	NM_001105309,XM_005653994	100125968	-1.90387	6.74866e-06	2.42629e-05
IFNE	NM_001105310,XM_005660060	100125969	2.54011	5.16232e-07	2.20712e-06
SIRT3	NM_001110057,XM_005652976,XM_005652977,XM_005652978,XR_002339498,XR_002339499,XR_002339500,XR_002339501	100125971	-1.27861	0.115036	0.174324
RBM38	NM_001105312,XM_013985483,XR_002339821,XR_002339822	100125973	-1.15001	0.372647	0.4727
KLHDC3	NM_001105314,XM_005665976,XM_005665978,XM_005665982,XM_021097858,XM_021097859,XM_021097860,XM_021097861,XM_021097862,XM_021097863,XM_021097864	100125975	-2.57926	7.30237e-10	4.48324e-09
AQP3	NM_001110172	100126235	6.54418	5.47596e-31	1.6222e-29
STC2	NM_001110173	100126236	-1.03529	0.876697	0.927613
BCAS1	NM_001110175,XM_021077178,XM_021077179,XM_021077180,XM_021077181,XM_021077182,XM_021077183,XM_021077184,XM_021077186,XM_021077187,XM_021077188,XM_021077189,XM_021077190,XM_021077191,XM_021077192,XM_021077193,XM_021077194,XM_021077195	100126238	1.34463	0.0392201	0.0679463
SIRT6	NM_001114273	100126274	1.25762	0.152638	0.221806
WNT10B	NM_001287016,XM_021090858,XM_021090859,XM_021090860,XM_021090861	100126276	2.62462	0.0397031	0.0686934
CERS6	XM_021075469,XM_021075470,XM_021075471	100126279	4.48701	9.22638e-22	1.60279e-20
CYP3A46	NM_001134824	100126281	-1.04657	0.768687	0.841933
AQP7	NM_001113438,XM_013980180,XM_013980181,XM_013980182,XM_013980183,XM_013980184,XM_021063972	100126283	2.57698	2.63868e-05	8.69123e-05
PTGIS	XM_005654247,XM_005654248	100126284	-23.9884	7.29609e-12	5.49848e-11
FFAR2	NM_001278758,XM_005664467,XM_005664468,XM_013998288,XM_021093196	100126285	4.4019	0.000758987	0.00195688
KRT18	XM_005652579	100126286	-1.54313	0.00231875	0.00537893
PEX6	NM_001110426,XM_005665983,XM_013977919	100126288	1.17985	0.276538	0.369253
CNPY3	NM_001110428,XM_021097865,XM_021097866,XR_002345539	100126290	-1.58814	0.00245951	0.00567474
MEA1	NM_001110429,XM_005665984,XM_005665985,XM_013977923	100126291	-1.16692	0.28746	0.380722
CSTF1	NM_001110430,XM_005673029,XM_005673030,XM_021077196	100126292	-1.31765	0.0732954	0.117678
RTFDC1	NM_001110432,XM_005673032	100126294	1.26137	0.116275	0.175945
APLP2	XM_021063157,XM_021063158,XM_021063159,XM_021063160	100126835	1.43638	0.0109453	0.0219222
GATM	NM_001128442	100126844	-1.13509	0.444924	0.547191
TRPV4	NM_001130729,XM_013982949,XM_021071776	100126845	-1.51992	0.0077848	0.0160993
SERPINB9	NM_001111256	100126851	1.38045	0.0297035	0.0531396
GSK3B	NM_001128443,XM_021068182,XM_021068185,XM_021068186,XM_021068187	100126852	1.26851	0.10038	0.155032
LMNA	NM_001111257,XM_005663272,XM_013996961,XM_021088439,XM_021088440,XM_021088441,XM_021088442,XM_021088443,XM_021088444,XM_021088445,XM_021088446	100126859	2.27658	1.16283e-08	6.20133e-08
IFNGR2	NM_001111258	100126864	2.56374	1.90513e-10	1.23961e-09
LOC100127131	XM_003355375,XM_013988248,XM_021091599	100127131	-2.0053	1.33516e-06	5.36973e-06
CDX2	NM_001278769	100127132	6.07734	6.73635e-33	2.30475e-31
FGFR4	XM_003123682,XM_013987555	100127133	-3.3152	2.71592e-14	2.63545e-13
RDH10	XM_021089230	100127136	-1.07264	0.718042	0.800295
F11R	NM_001128444	100127138	1.73611	0.000140967	0.000412866
SUMO1	NM_001112676	100127139	-1.43537	0.0138741	0.0271065
PDE7A	XM_021089289,XM_021089290	100127143	-3.50787	3.76577e-13	3.26509e-12
PDE9A	XM_005654079,XM_013981283,XM_013981287,XM_013981289,XM_021071038,XM_021071039	100127144	1.2313	0.251187	0.339804
MUC2	XM_021082584	100127145	1.53049	0.00291801	0.00662359
CBLN3	NM_001112680	100127149	4.58082	0.00016937	0.000489214
TKT	NM_001112681,XM_021068188	100127150	1.42574	0.012883	0.0253845
AQP11	NM_001112682	100127151	1.20323	0.328036	0.425708
LMO4	NM_001112686,XM_021088448,XM_021088449	100127155	1.25733	0.121264	0.182586
KDM1A	NM_001112687,XM_021093198,XM_021093199,XM_021093200	100127157	-1.955	5.13099e-06	1.88278e-05
RPS6KB1	XM_003131671,XM_021067293,XM_021067294	100127158	-1.21013	0.202023	0.282662
SLC16A1	NM_001128445,XM_021088450,XM_021088451	100127159	1.67387	0.000426732	0.00115207
CIDEB	NM_001112688,XM_021097868	100127160	2.88146	7.96955e-13	6.67564e-12
CIDEC	NM_001112689,XM_005669744,XM_005669745,XM_013981921,XM_013981922,XR_002337456,XR_306898,XR_306899	100127161	6.30494	1.23445e-32	4.14566e-31
TNFSF13	NM_001112690,XM_021066031,XM_021066032	100127162	-1.07431	0.648762	0.741101
PTGER2	XM_003353488	100127164	-1.98729	0.00526673	0.011337
FTO	NM_001112692	100127165	-1.03226	0.879746	0.929624
IRAK4	NM_001112693	100127166	-1.10998	0.535932	0.634852
CERS4	NM_001167631,XM_005661256	100127167	-2.64168	3.25116e-09	1.85787e-08
HNRNPAB	NM_001112695,XM_021076627	100127170	-2.95886	1.64631e-13	1.48576e-12
CIDEA	NM_001112696,XM_005656107,XM_005656108	100127171	3.24111	1.55789e-11	1.13079e-10
CRAT	NM_001113047,XM_005660485,XM_021077790,XM_021078296	100127351	1.6025	0.00109451	0.00272553
FOXP2	NM_001113049,XM_021078421,XM_021078422,XM_021078423,XM_021078424,XM_021078425,XM_021078426,XM_021078427,XM_021078428,XM_021078429,XM_021078430,XM_021078431,XM_021078432,XM_021078433,XM_021078434,XM_021078435	100127352	1.29159	0.148156	0.21611
CLN3	NM_001113051,XM_021085539,XM_021085540,XM_021085541,XM_021085542,XM_021085543,XM_021085544,XM_021085545	100127354	1.82086	4.94351e-05	0.000155855
IKBKG	NM_001113053,XM_005674035,XM_005674036,XM_005674040,XM_013986571,XM_021079370,XM_021079371,XR_002340522,XR_309303	100127355	2.60637	8.92482e-11	6.0055e-10
IFITM1	XM_003124230	100127358	15.4328	1.43509e-62	2.07094e-60
MTOR	XM_003127584	100127359	-1.13982	0.380879	0.481149
TAS1R3	NM_001113288	100127440	2.15173	3.78113e-06	1.42146e-05
SMNDC1	NM_001166309,XM_005671451	100127466	-1.17463	0.28141	0.374536
BDKRB1	NM_001113064	100127469	2.20721	0.227948	0.313162
AKT2	NM_001256779,XM_005655818,XM_005655819,XM_005655820,XM_013988560,XM_013988561,XM_013988563,XM_021093202,XM_021093204,XM_021093205,XR_002344388	100127478	1.4179	0.0194501	0.0365834
BMPR2	NM_001204900	100127483	1.29569	0.110438	0.168355
CLDN7	NM_001160076,XM_005669183,XM_005669184,XM_021066034	100127486	2.29999	7.34691e-09	4.00453e-08
NCF1	NM_001113220	100134857	-3.55907	0.157928	0.228444
PNISR	NM_001113439,XM_021079463,XM_021079851,XM_021080246,XM_021080749,XM_021081189	100134950	-1.60731	0.000951923	0.00240164
MUC20	NM_001113440,XM_005670133	100134954	2.93686	3.46023e-13	3.00733e-12
FAM213B	NM_001113441,XM_005664949,XM_013998922	100134955	-1.58109	0.0431557	0.0739732
ECI2	NM_001113443,XM_021097870	100134957	-3.23631	1.56378e-14	1.55259e-13
CAPZB	NM_001113444,XM_005656029,XM_021093206,XM_021093208	100134958	1.65024	0.000524458	0.00139489
CHORDC1	NM_001113446	100134961	-1.73819	0.000650834	0.0017012
PHYH	NM_001113447,XM_021063973	100134962	-1.83328	0.214446	0.297617
ATP5E	NM_001113448,XM_005673060,XR_002339823,XR_308912	100134963	-1.79367	4.57759e-05	0.000145166
PPP2R5D	NM_001113451,XM_013977924,XM_021097871	100134967	-1.18913	0.235449	0.321739
SYCP2	XM_013985526,XM_013985527,XM_021078150,XM_021078151,XM_021078152,XM_021078153,XM_021078154,XM_021078155	100134968	1.7286	0.0735417	0.117982
NFATC2	NM_001113452,XM_005673012,XM_005673013,XM_013985461,XM_013985462,XM_021077198,XM_021077200	100134969	2.95866	0.00546398	0.0116993
BICRAL	XM_003356632,XM_021098728,XM_021098729,XM_021098730,XM_021098731	100134970	1.97346	1.38125e-05	4.75701e-05
ITGB5	NM_001246669	100134977	1.41394	0.0183849	0.0347819
PRELID3B	NM_001113697,XM_013985516	100134984	1.24057	0.139024	0.204323
NELFCD	NM_001113698,XM_005673063,XM_013985518	100134985	-1.24031	0.139597	0.205082
FAM210B	NM_001113701,XM_021077201	100134989	-1.18171	0.273309	0.365457
SLA-5	NM_001114056	100135029	3.56345	1.18759e-11	8.72878e-11
SLA-2	NM_001113702,XM_021097872,XM_021097874,XM_021097875,XM_021097876,XM_021097877,XR_002345544,XR_002345545,XR_002345546	100135031	2.88042	4.1785e-13	3.61219e-12
SLA-8	NM_001113703,XM_013977617,XR_002345547,XR_002345548	100135036	1.1637	0.310589	0.406651
SLA-6	NM_001113704,XM_013977620	100135037	1.62617	0.000955208	0.0024091
SLA-DMB	NM_001113707	100135050	1.49002	0.132781	0.196515
TUBA1A	NM_001315710,XM_005655549	100135051	-3.57934	3.84358e-18	5.13006e-17
NCOA2	NM_001114275,XM_021088454,XM_021088455,XM_021088456,XM_021088457,XM_021088458,XM_021088459,XM_021088460,XM_021088461,XM_021088462,XM_021088463	100135658	1.9549	1.0073e-05	3.53743e-05
NCOA3	NM_001114276	100135659	2.54933	8.03954e-10	4.90688e-09
NOD1	NM_001114277	100135660	-1.53421	0.142064	0.208142
CHUK	NM_001114279	100135662	1.33875	0.0740654	0.118731
MAP3K7	NM_001114280,XM_021082147	100135663	1.09123	0.55753	0.65654
SPAG1	XM_021089045,XM_021089046,XM_021089047,XM_021089048,XM_021089049	100135664	1.22673	0.18903	0.266865
RELA	NM_001114281	100135665	1.75198	0.000151651	0.000441446
NLRC5	NM_001278781,XM_021093209,XM_021093210,XM_021093211,XM_021093212	100135667	106.257	7.41431e-65	1.2142e-62
CCNB2	NM_001114282,XM_021082593	100135668	-68.8739	4.0518e-81	1.40607e-78
AIMP1	NM_001114283,XM_021100267,XM_021100268,XM_021100269	100135670	-1.14291	0.356916	0.456136
RPL5	NM_001114284	100135671	-2.33802	3.55736e-09	2.01907e-08
EFNB3	NM_001114285,XM_013981315	100135672	-1.29713	0.506904	0.607876
EFNB2	NM_001114286	100135673	4.52444	3.54613e-20	5.56349e-19
SGCB	NM_001114287	100135674	1.74306	0.0306489	0.0546098
SPCS1	NM_001114288	100135675	-1.14969	0.336198	0.434829
DEGS1	NM_001244121,XM_005653768	100135677	-1.3917	0.0275201	0.0496909
PDE6C	NM_001204766,XM_003133150,XM_021071777,XM_021071778,XM_021071779	100135678	1.2833	0.107605	0.164517
KEAP1	NM_001114671,XM_005654811,XM_013987396,XM_021076654,XM_021076667	100136900	1.07087	0.642571	0.736011
ATP9A	NM_001114672,XM_013985463,XM_013985464,XM_013985465,XM_013985466	100136901	3.11331	1.50395e-14	1.49728e-13
TSHZ2	NM_001114674	100136903	1.02045	1	1
PRRC2A	NM_001114675	100137083	1.06763	0.64866	0.741043
LIMA1	NM_001114676,XM_021090869,XM_021090870,XM_021090871,XM_021090873,XM_021090874,XM_021090875,XM_021090876,XM_021090877,XM_021090878,XM_021090879	100137084	2.79757	1.42081e-12	1.15689e-11
BLM	NM_001123084,XM_021097881,XM_021097882,XM_021097883,XM_021097884,XM_021097885	100141304	-5.09759	4.23703e-17	5.24679e-16
RAD54L	NM_001123183	100141305	-15.8272	3.44929e-37	1.54687e-35
PYGL	NM_001123172	100141306	1.02769	0.852329	0.908357
BRD2	NM_001123085,XM_013977720,XM_013977721,XM_013977722,XM_013977724,XM_021097887,XM_021097888,XM_021097889,XM_021097890,XM_021097891,XM_021097892,XM_021097893,XM_021097894,XM_021097895,XM_021097896,XM_021097897,XM_021097898,XM_021097899,XM_021097900,XM_021097901,XM_021097902,XM_021097903,XM_021097904,XM_021097905	100141307	1.05714	0.697444	0.781882
RAD52	NM_001123182,XM_005664104,XM_005664105,XM_005664106,XM_005664107,XM_013997861,XM_013997862,XM_013997863,XM_013997864,XM_013997865,XM_013997868,XM_013997869,XM_021090880,XM_021090881,XM_021090882,XM_021090884,XM_021090885,XM_021090886	100141308	-1.90669	0.000247801	0.000698048
RAD51	NM_001123181,XM_021082812	100141309	-25.2782	2.72764e-46	1.91131e-44
PBK	NM_001123156,XM_021071780,XM_021071781	100141310	-49.5407	2.52711e-71	5.84646e-69
H2AFZ	NM_001123122	100141311	-2.59013	5.95798e-11	4.06353e-10
BSG	NM_001123086,XM_021076684,XR_002339547	100141312	1.98752	1.67682e-06	6.65385e-06
NMB	NM_001123145,XM_021097906,XM_021097907	100141313	-1.68864	0.0206892	0.0386544
RARRES2	NM_001123186,XM_021078436,XM_021078437,XM_021078438	100141314	2.69405	7.68395e-05	0.000235429
CUL7	XM_013977946,XM_021098732,XM_021098733,XM_021098734	100141398	-1.1582	0.366609	0.466381
ATG4D	NM_001123079,XM_005654812,XM_005654813,XM_005654814,XM_013987399,XM_021076702	100141400	2.28339	4.97074e-08	2.42141e-07
CDC37	NM_001123096,XM_021076770	100141402	-1.5119	0.00420267	0.00923473
ICAM3	NM_001145379	100141403	-1.66247	0.0182482	0.0345367
CTSZ	NM_001123104	100141405	1.15844	0.432731	0.534646
RPL7L1	NM_001123192	100141406	-1.77043	9.54531e-05	0.000287563
RRP36	NM_001123090	100141407	-1.51454	0.00582125	0.0123951
ZNF217	NM_001123217,XM_005673023,XM_005673024,XM_005673025,XM_013985471,XM_021077203	100141410	2.02997	1.61557e-06	6.42483e-06
ADNP	NM_001123071,XM_013985467,XM_021077204	100141411	-1.62394	0.000967165	0.00243714
ZFP57	NM_001123132	100141415	1.48749	0.282622	0.375341
GABBR1	NM_001123114,XM_013977570,XM_021097908,XM_021097909,XM_021097910,XM_021097911,XR_002345556	100141417	1.99239	1.84179e-06	7.27089e-06
RNF39	NM_001128446	100141418	5.87824	9.88361e-25	2.08773e-23
BCAS4	NM_001123082,XM_021077205	100141422	1.11009	0.588216	0.684699
PPP1R11	NM_001123166,XM_005665697	100141423	1.60737	0.00122251	0.00300677
CLK1	NM_001123099,XM_021074508	100141471	-1.32664	0.0540267	0.0901476
NME1	NM_001204759,XM_005668931	100142626	-3.67564	8.55383e-17	1.0398e-15
PON2	NM_001123223,XM_013979707	100142663	-5.79067	1.39616e-25	3.09727e-24
HEXA	NM_001123221,XM_021097913	100142664	-1.06382	0.668027	0.758649
BCKDHA	NM_001123083,XM_005655860,XM_021093214,XM_021093215	100142666	-1.66509	0.000526989	0.00140111
NAGA	NM_001123222	100142667	1.78945	6.04818e-05	0.000188279
LIPA	NM_001123134,XM_005671253,XM_013983513,XM_021071782	100142668	1.87657	2.29929e-05	7.65117e-05
BCKDHB	NM_001123219,XM_021082900	100142669	-3.94509	1.16878e-16	1.40437e-15
CREB3L4	NM_001123102,XM_005663345,XM_005663346,XM_005663347	100142688	-3.1138	1.8827e-09	1.10915e-08
CREB3	NM_001123220,XM_005660189,XM_005660190,XM_013993639	100142689	1.70661	0.000210702	0.000599918
ATF4	NM_001123078,XM_021090887	100144302	1.33861	0.0405497	0.0700501
ACE2	NM_001123070,XM_021079374,XM_021079375,XM_021079376,XM_021079377	100144303	14.2199	3.21967e-28	8.24722e-27
TPPP	NM_001123206,XM_021076519	100144410	11.51	1.46332e-47	1.11664e-45
RBM4	NM_001123187,XM_021076813,XM_021076816,XM_021076819	100144417	-1.65557	0.000518922	0.00138218
RBM4B	NM_001123188,XM_021076830,XM_021076836,XR_002339625	100144418	-2.18228	2.02997e-07	9.17989e-07
GNAI1	XM_021063494	100144419	2.4985	3.36699e-10	2.13736e-09
GNAI3	NM_001123117,XM_005663586	100144421	1.42693	0.0133357	0.0261705
ATXN3	NM_001123081,XM_013989211	100144422	1.2521	0.14703	0.214682
AZIN2	NM_001123193	100144439	2.29032	7.69233e-06	2.74457e-05
TOB1	NM_001123205	100144440	1.66328	0.000434011	0.0011697
F2	NM_001122985,XM_021076838	100144442	1.40028	0.519736	0.619644
HMGCR	NM_001122988	100144446	1.67318	0.000352327	0.00096562
OAZ2	NM_001122995,NM_001301326	100144447	-1.14813	0.348367	0.44834
OAZ3	NM_001122996,NM_001301406	100144448	-1.63461	0.0262355	0.0476073
PMF1	NM_001123163	100144449	-27.2047	1.37157e-42	7.90145e-41
PPP1R10	NM_001123165,XM_005653451,XM_005653452,XM_013996564,XM_021097915,XM_021097916,XM_021097917	100144450	-1.09592	0.535632	0.634599
ABCF1	NM_001123069,XM_005653453,XM_005653454	100144452	-1.33233	0.0486653	0.0822182
MDC1	NM_001123138,XM_005665729,XM_013977586,XM_013977587,XM_013977588,XM_013977589,XM_013977590,XM_013977591,XM_013977592,XM_021097919,XM_021097920,XM_021097922,XM_021097923	100144453	-1.1478	0.351413	0.451502
NRM	NM_001123151,XM_013977593	100144454	-2.39877	2.62452e-07	1.1698e-06
DHX16	NM_001123106,XM_021097924,XR_304358	100144456	1.24675	0.147341	0.215051
VARS2	NM_001123214,XM_005665730,XM_013977594	100144457	-1.16363	0.333719	0.432006
GTF2H4	NM_001123120,XM_005665731,XM_005665732	100144458	-2.80739	1.90868e-09	1.12128e-08
TRIM10	NM_001123207,XM_013977547	100144459	2.73406	0.000366334	0.00100118
TRIM26	NM_001123209	100144460	4.21051	4.3855e-20	6.83622e-19
TRIM15	NM_001123208,XM_013977549,XM_021097926	100144461	9.46494	1.16388e-42	6.78543e-41
DDR1	NM_001123105,XM_005665733,XM_005665734,XM_005665736,XM_005665738,XM_005665739,XM_013977595,XM_013977597,XM_013977598,XM_021097927,XM_021097928,XM_021097929,XM_021097930,XM_021097931,XM_021097932,XM_021097933,XM_021097934,XM_021097936,XM_021097937,XM_021097938,XM_021097939,XM_021097940,XM_021097941,XM_021097942,XM_021097943	100144462	1.5863	0.00124978	0.00306815
C7H6orf15	NM_001128447	100144463	-2.78015	0.0565323	0.0937489
CFDP1	XM_021093775	100144464	-1.24608	0.12661	0.189305
MRPS18B	NM_001123140	100144465	-1.05948	0.701112	0.785028
ASCL2	NM_001122991	100144467	-88.1587	1.6477e-60	2.16353e-58
CYP3A22	NM_001195509,XM_021085547	100144468	-1.16855	0.578171	0.675174
UCHL5	NM_001123210	100144472	-1.70903	0.000248894	0.000700992
CDC25C	NM_001123095	100144474	-9.29234	2.10653e-18	2.86405e-17
TLR5	NM_001348771	100144476	2.92425	7.13072e-10	4.38155e-09
CHRM3	NM_001123098,XM_021071789,XM_021071790,XM_021071791,XM_021071792,XM_021071793,XM_021071794,XM_021071795,XM_021071796,XM_021071797,XM_021071798,XM_021071799,XM_021071800,XM_021071801,XM_021071802,XM_021071803,XM_021071804,XM_021071806,XM_021071807,XM_021071808,XM_021071809,XM_021071810,XM_021071811,XM_021071812,XM_021071813,XM_021071814,XM_021071815,XR_002338271	100144478	2.55582	2.1037e-08	1.08421e-07
ATAT1	NM_001123123,XM_005665740,XM_005665744,XM_005665745,XM_021097944	100144480	1.07361	0.636647	0.730698
ITM2C	NM_001123131	100144481	2.61424	3.48281e-11	2.45108e-10
CDSN	NM_001128448	100144482	20.884	3.18385e-12	2.50025e-11
FOS	NM_001123113	100144486	3.11854	1.87887e-14	1.84905e-13
UPK1B	NM_001123212	100144488	-1.72592	0.153582	0.223065
IGFBP4	NM_001123129	100144490	-2.88082	3.55363e-05	0.000114488
RAB34	NM_001123178,XM_013989962,XM_013989963,XM_013989965,XM_013989966,XM_013989967,XM_013989968	100144491	-2.18609	1.36896e-06	5.4996e-06
CDK4	NM_001123097	100144492	-3.57125	6.69725e-17	8.18896e-16
RAB33A	NM_001123177,XM_005673897,XM_021079378	100144495	-5.25275	2.11137e-11	1.50997e-10
RAB32	NM_001123176	100144496	2.46115	0.000114686	0.000340507
RAB28	NM_001123175,XM_021100271,XR_002346346,XR_002346347	100144497	-1.21404	0.202051	0.282673
RAB3A	NM_001123179,XM_005654887	100144498	-1.44827	0.0190228	0.035863
RAB5A	NM_001123180,XM_021068191,XM_021068192	100144499	1.26865	0.102801	0.158085
RHOF	NM_001123190,XM_013982810,XM_021071816,XM_021071817,XM_021071818,XM_021071819,XM_021071820,XM_021071821,XM_021071822,XM_021071823,XM_021071825,XM_021071826,XM_021071827,XM_021071828,XM_021071829,XM_021071830,XM_021071831,XM_021071832,XM_021071833,XM_021071834,XM_021071835,XM_021071836,XM_021071837,XM_021071838,XM_021071839,XM_021071840,XM_021071841,XM_021071842,XM_021071843,XM_021071844,XM_021071…	100144500	1.79149	5.48265e-05	0.000171775
EFNA1	NM_001123110,XM_021088465	100144501	2.23648	2.49943e-08	1.27152e-07
RAB1B	NM_001123173	100144502	1.09662	0.527603	0.627075
RHOB	NM_001123189,XM_021085548	100144503	1.37775	0.0291459	0.0522575
RHOG	NM_001123191,XM_021101938,XM_021101939,XM_021101940,XM_021101941	100144504	2.11086	5.74532e-07	2.43637e-06
HPCAL1	NM_001123126,XM_021085549,XM_021085550,XM_021085551	100144506	-1.848	4.00255e-05	0.000127904
RAP2B	NM_001123185	100144507	2.81485	2.54597e-08	1.29339e-07
ID4	NM_001123130,XM_005665612	100144508	3.16062	7.97155e-10	4.86742e-09
SLCO2A1	NM_001123195	100144510	15.5313	1.58134e-21	2.70834e-20
ATF6B	NM_001123103,XM_021097945,XM_021097946,XM_021097947,XM_021097948,XM_021097950,XM_021097951,XM_021097952,XM_021097953,XM_021097954,XM_021097956,XM_021097957,XM_021097958,XR_002345557	100144516	-1.10989	0.483099	0.584314
HSPA1L	NM_001123128,XM_021097960,XM_021097961	100144518	2.5215	1.50856e-08	7.92903e-08
GUSB	NM_001123121	100144519	-1.40144	0.0186116	0.0351423
NOTCH4	NM_001123147	100144522	-2.23139	0.000696347	0.00181043
PMEPA1	NM_001123203,XM_005673042,XM_013985486	100144523	1.29595	0.124406	0.186507
ZBP1	NM_001123216	100144524	27.9592	4.22111e-61	5.74978e-59
TFAP2C	NM_001123201	100144525	1.63125	0.407173	0.508182
STX16	NM_001123199,XM_005673053,XM_005673054,XM_005673055,XM_005673056,XM_013985506,XM_021077207,XM_021077208,XR_002339824	100144526	1.26711	0.10427	0.160006
STK19	NM_001128450	100144527	-1.0685	0.684343	0.772722
RNF5	NM_001123224	100144528	-1.23722	0.147421	0.215145
PHGDH	NM_001123162	100144529	-1.38679	0.0237179	0.0435157
NPEPL1	NM_001123148,XM_013985507	100144530	-1.04659	0.791584	0.860481
PCK1	NM_001123158,XM_005673043	100144531	45.9888	1.51911e-78	5.03206e-76
PFDN4	NM_001123160	100144532	-2.00465	5.95338e-06	2.16008e-05
GPSM3	NM_001123119,XM_005665820	100144533	-1.33667	0.694067	0.778935
LSM2	NM_001123136	100144534	-1.67599	0.000656233	0.00171501
RAB22A	NM_001123174	100144535	1.96874	4.05939e-06	1.51746e-05
VAPB	NM_001123213,XM_021077209	100144536	1.19342	0.218049	0.301811
PPT2	NM_001123167,XM_005665821,XM_005665823,XM_013977653	100144537	1.23153	0.166907	0.239341
PBX2	NM_001123157	100144541	1.3126	0.062308	0.102176
HPCAL4	NM_001123043,XM_005665245	100144585	1.71182	0.0158572	0.0305067
INPP5F	XM_005671507,XM_013983807,XR_002338745,XR_002338746	100144587	1.77465	7.72365e-05	0.000236546
SLC3A1	NM_001123042	100144588	3.05358	8.03968e-13	6.73052e-12
SLC3A2	XM_003353809	100144589	1.94182	8.03439e-06	2.86031e-05
CYBRD1	NM_001128452,XM_005671927,XM_005671928	100144591	3.25798	7.92037e-15	8.06141e-14
ITLN2	NM_001128453,XM_013996842	100144619	-22.6356	7.59982e-07	3.17022e-06
AKIRIN1	NM_001128455	100144621	-1.03234	0.847665	0.904172
FKBP7	XM_001927448,XM_005657565	100144630	-7.2189	1.14745e-05	4.00001e-05
CBY1	NM_001128456,XM_005655480,XM_005655481	100144768	-1.16755	0.305815	0.401281
PRPF19	NM_001128457	100144769	-1.94954	5.24143e-06	1.92089e-05
BSCL2	NM_001128459,NM_001348785,XM_021076897,XM_021076901,XM_021076906,XM_021076909,XM_021076915,XM_021076922,XM_021076923,XM_021076926	100144883	1.69219	0.000315707	0.000871813
WDR62	NM_001128461,XM_005664499,XM_021093222,XM_021093223,XM_021093225	100144885	-1.06209	0.705324	0.788714
RAI14	NM_001128462	100145886	4.9909	3.52137e-25	7.66029e-24
ARHGEF2	NM_001128463,XM_005663277,XM_005663279,XM_005663280,XM_005663281,XM_005663282,XM_005663284,XM_005663286,XM_013996963,XM_013996964,XM_013996965,XM_013996966,XM_021088468,XM_021088469,XM_021088470,XM_021088471,XM_021088472,XM_021088473	100145887	1.41677	0.0161382	0.0310006
SMAP2	NM_001128464,XM_005665520,XM_013977380,XM_013977382,XM_021093226	100145888	1.10763	0.480483	0.581889
SFRP4	NM_001128465	100145890	-10.5358	5.5925e-10	3.46854e-09
DLK2	NM_001128466,XM_005666030,XM_021097971	100145892	-1.00561	1	1
JTB	NM_001128468,XM_021088474	100145894	-1.22714	0.190276	0.268235
ISG15	NM_001128469	100145895	88.9598	8.10624e-133	1.68784e-129
KISS1	NM_001134964,XM_005656644	100145896	1.87715	0.0742126	0.118928
PRKAA1	NM_001167633,XM_021076521,XM_021076522	100145903	1.04703	0.760696	0.834561
FITM1	NM_001128470	100147706	2.4153	0.298737	0.39304
MEST	NM_001128471,XM_005673159,XM_005673160,XM_005673161,XM_005673163,XM_021078439,XM_021078440,XM_021078441	100147710	-3.16836	4.80822e-07	2.06421e-06
HSD17B1	NM_001128472	100147712	-2.06767	0.0768534	0.122433
TFB1M	NM_001128475,XM_021083526	100147809	-1.87581	8.44887e-05	0.000256921
FYCO1	NM_001128477,XM_021068193,XM_021068194,XM_021068195,XM_021068197,XM_021068198,XM_021068199,XR_002337457	100151740	2.20743	1.07418e-07	5.0132e-07
GNL1	NM_001128478	100151741	-1.3349	0.056339	0.093556
TRIM39	NM_001128479,XM_005653455,XM_013996585	100151742	2.30135	5.41634e-08	2.62881e-07
PPP1R18	NM_001128480,XM_005665746,XM_005665747,XM_021097972,XM_021097973,XM_021097974	100151743	-1.15221	0.445856	0.548061
MGAT2	NM_001128482	100151745	1.42337	0.023459	0.0431058
FLOT1	NM_001128483,XM_005665748,XM_005665749,XM_013977600,XM_013977601	100151746	1.50845	0.00426725	0.00934845
LRRC2	NM_001128484,XM_021068200,XM_021068201,XM_021068202	100151747	4.52919	3.93739e-12	3.05903e-11
PPP4R1L	XM_013985491,XM_013985493,XM_013985494,XM_013985496,XM_013985497,XM_013985500,XM_021078397,XM_021078398,XM_021078399,XM_021078400,XM_021078401,XM_021078402,XM_021078403,XM_021078404,XM_021078405,XR_002340165,XR_002340166,XR_002340167,XR_002340168,XR_002340169,XR_002340170,XR_002340171,XR_002340172,XR_002340173,XR_002340174,XR_002340175,XR_002340176,XR_002340177,XR_002340178,XR_002340179,XR_002340…	100151752	1.87608	3.13355e-05	0.000101923
FRRS1	NM_001128486,XM_021088475,XM_021088476,XM_021088477,XM_021088478,XM_021088479,XM_021088480,XM_021088482,XM_021088483,XR_002343004	100151766	-1.19551	0.273416	0.365533
ZC4H2	NM_001243282,XM_021079379	100151781	1.17978	0.27706	0.369794
WBP1L	XM_001929157,XM_005657452,XM_021073473,XR_002338748,XR_002338749	100151782	2.54305	2.28692e-09	1.32955e-08
CLPX	XM_021100081,XM_021100084,XM_021100092,XM_021100093	100151784	-1.2033	0.208215	0.290294
POP5	XM_001925378	100151786	-2.31604	1.67367e-07	7.64217e-07
HECTD4	XM_005657322,XM_005657323,XM_005657324,XM_005657325,XM_013990365,XM_021072836	100151787	1.80699	7.94554e-05	0.000242729
PMM1	NM_001184895,XR_001300131	100151790	2.6176	7.80196e-10	4.76987e-09
SAMD8	XM_005671120,XM_005671121,XM_013983358,XM_013983359,XM_013983360,XM_013983361,XM_021073145,XM_021073146	100151793	1.51382	0.00661315	0.0139106
RGL2	NM_001184893	100151794	-1.00767	0.962325	0.999493
NDST2	XM_005671114,XR_001301015	100151795	-1.06976	0.677802	0.767298
UPRT	NM_001243289,XM_021079380	100151798	-1.29659	0.0910529	0.142224
AMDHD1	XM_021092739	100151804	-6.97968	2.51211e-10	1.61437e-09
RAB35	NM_001243291	100151805	1.56596	0.00227334	0.00527946
TMCO1	NM_001167585	100151809	1.30999	0.0643947	0.105219
FLRT2	XM_021099586,XM_021099587,XM_021099588,XM_021099589,XM_021099590	100151812	-2.08158	0.0925345	0.144199
TAF11	NM_001184894,XM_005656223	100151814	1.1873	0.259982	0.35012
LOC100151816	NM_001315572	100151816	5.41492	4.17706e-26	9.58751e-25
TTC14	XM_001927185,XM_013982230,XR_002338122,XR_002338123,XR_002338124	100151821	1.24406	0.13252	0.196188
RAB2A	XM_001926704	100151822	-1.02886	0.843363	0.901372
MRS2	XM_001928036,XM_013977474	100151824	-1.1321	0.404101	0.505516
COG2	XM_021073991	100151825	-1.04002	0.803383	0.870063
VAV3	XM_021090110	100151826	1.0248	0.877576	0.92834
RB1	NM_001285967,XM_013992198	100151828	1.27733	0.116902	0.1767
IMP3	NM_001243292	100151831	-2.59842	5.89009e-10	3.65e-09
TRIM14	XM_003122031,XM_005660266,XM_013993686	100151834	4.01508	1.5919e-18	2.18269e-17
SELENOS	NM_001164113	100151836	1.00554	0.973772	1
SDCBP	NM_001244414,XM_021088484,XM_021088485,XM_021088486,XM_021088487,XM_021088488,XM_021088490	100151838	1.15778	0.303546	0.398611
RASSF8	XM_005653133,XM_005653134	100151839	-3.0098	6.01592e-06	2.17952e-05
CEP250	XM_001929408,XM_013985306,XM_013985307,XM_013985309,XM_021078256,XM_021078257,XM_021078258,XM_021078259,XM_021078260,XM_021078261,XM_021078262	100151840	-2.53074	1.8071e-08	9.39318e-08
SNTA1	XM_003359945	100151843	3.77553	1.66688e-11	1.2063e-10
PIGH	XM_001928658,XM_005656345,XM_005656346	100151845	-1.00745	0.966769	1
ARV1	NM_001243293,XR_002338273	100151849	1.2214	0.180029	0.255693
TMEM167B	XM_001926138	100151851	1.26064	0.121672	0.182992
C15H2orf66	XM_013982266	100151853	3.2027	3.09074e-09	1.77283e-08
NAB1	XM_021076055,XM_021076056,XM_021076057,XM_021076058	100151855	-1.28365	0.0914442	0.142744
TRUB1	XM_001929396,XM_013983770,XM_013983771,XM_021073386,XR_001301211,XR_001301213	100151860	-1.67506	0.0139599	0.0272596
TMOD4	NM_001243294,XM_005663458,XM_013997159,XM_021088491	100151861	1.72212	0.593113	0.68854
CDC45	XM_001929624,XM_005670938,XM_013983206,XM_021074117,XM_021074118,XM_021074119,XM_021074120,XM_021074121,XM_021074122,XM_021074124,XR_002338931,XR_002338932,XR_002338933,XR_002338934,XR_002338935,XR_002338936	100151862	-9.0897	9.79586e-37	4.26193e-35
SMC3	XM_005671452	100151864	-1.3724	0.0291454	0.0522575
GNAZ	XM_021072293,XM_021072294	100151867	1.90978	1.10049e-05	3.84827e-05
SLC50A1	XM_003125719	100151868	1.23448	0.150885	0.219454
OXNAD1	XM_001925300,XM_021071348,XM_021071349,XM_021071350,XM_021071351,XM_021071352,XM_021071353,XM_021071354,XM_021071355,XR_002338144,XR_002338145,XR_002338146	100151869	1.00026	1	1
TMEM63B	XM_001929553,XM_005666056,XM_013977979,XM_021098785,XM_021098786,XM_021098787	100151872	1.75952	9.57457e-05	0.000288147
OTUB2	XM_001925368	100151873	1.56252	0.00735204	0.015308
PYM1	XM_005663884,XM_005663885,XM_013997620	100151875	1.10296	0.519044	0.619326
DNAJC14	NM_001185066	100151876	1.34002	0.047842	0.080893
DPYSL2	XM_001927796,XM_001927801,XM_021073575	100151886	1.03151	0.837437	0.897461
ZBTB10	XM_001928277,XM_005663005	100151888	-1.39693	0.081723	0.129202
SPACA9	XM_003480622,XM_005660534,XM_021070853,XM_021070860,XM_021070862,XM_021070867,XM_021070869,XM_021070874	100151892	-1.08892	1	1
ZMAT1	XM_005657869,XM_013990955,XM_013990956,XM_013990957,XM_013990959,XM_021079795,XM_021079796,XM_021079797,XM_021079798,XM_021079799,XM_021079800,XM_021079801,XM_021079802,XM_021079803,XM_021079804,XM_021079805	100151894	-3.87456	4.42859e-05	0.000140716
RANBP1	NM_001185070,XM_005670933	100151896	-7.1793	1.7675e-36	7.53255e-35
SH2D3C	XM_021069362	100151897	1.59959	0.0283026	0.0509272
HIC2	XM_021072792	100151900	1.71024	0.000642219	0.00168049
LOC100151901	XM_001929381	100151901	10.9393	6.10365e-06	2.2102e-05
PBXIP1	XM_021089739,XM_021089740,XM_021089741	100151902	3.04348	4.75728e-14	4.50535e-13
POPDC3	NM_001144111,XM_021083799	100151910	-4.7012	7.44927e-13	6.25061e-12
GOLGA5	XM_013989218,XM_021099629	100151911	1.16763	0.293949	0.388072
CNPY2	NM_001185068,XM_005655586,XM_021090897	100151912	-3.53724	1.93121e-17	2.45615e-16
MRPL2	NM_001185067,XM_021097975,XM_021097976	100151914	-2.31273	3.14076e-08	1.57851e-07
KIF1BP	XM_001928810	100151916	-1.44418	0.0175871	0.0334244
NFYA	NM_001243295,XM_005665945,XM_005665946,XM_005665948,XM_005665949,XM_013977884,XM_013977885,XM_013977886,XM_013977887,XM_013977888,XM_013977889,XM_013977891,XM_021097977,XM_021097978,XM_021097979,XM_021097980,XM_021097981	100151920	-1.46281	0.0110006	0.0220057
TPD52	NM_001244387,XM_021088495,XM_021088496,XM_021088497,XM_021088499,XM_021088500,XM_021088501,XM_021088502,XR_002343006,XR_002343007	100151928	-1.17845	0.251485	0.340144
VAV2	XM_005654613,XM_005654614,XM_005654617,XM_013987084,XM_021071347,XM_021071356,XM_021071364,XM_021071367,XM_021071375,XM_021071384	100151931	1.31361	0.0713062	0.114915
GBP1	NM_001128473,XM_021088503,XM_021088504	100151938	15.3943	2.83519e-60	3.6569e-58
C7H6orf47	NM_001244686	100151942	1.94373	0.000117637	0.000348487
AIG1	XM_021072446,XM_021072450,XM_021072454,XM_021072459,XM_021072467,XM_021072473,XM_021072475,XM_021072482	100151943	-1.63027	0.000910995	0.00230797
LRRC20	XM_001925274,XM_005657404	100151944	-1.44601	0.0461813	0.0783303
TUBA4A	XM_001928335	100151951	-1.44912	0.00961859	0.0195234
CWF19L1	XM_001929531,XM_013983660,XM_013983661,XM_013983662,XM_013983663,XM_021072386,XM_021072387	100151953	-1.71883	0.000698157	0.00181449
BAZ1A	NM_001244159,XM_013989047	100151954	1.36887	0.0333256	0.0589324
PARD6B	NM_001130532	100151957	1.94191	3.86284e-05	0.000123738
TMEM39A	XM_003132656	100151958	-2.08765	2.27197e-06	8.85164e-06
R3HCC1L	XM_001929141,XM_005671376,XM_021074445,XM_021074446	100151975	1.36048	0.0439264	0.0750559
ALDH1L2	XM_001926587	100151976	1.36574	0.124279	0.186374
ALDH18A1	XM_001927529,XM_005671336	100151977	-1.03517	0.811491	0.876175
MED13L	XM_021073120,XM_021073121,XM_021073122,XM_021073123,XM_021073124,XM_021073125,XM_021073126,XM_021073127,XM_021073128	100151978	1.90272	2.38609e-05	7.92555e-05
CHDH	XM_005669647,XM_013981791,XM_013981792	100151982	-2.08048	0.000155362	0.000451617
SHISA5	XM_013981660,XM_021070630,XM_021070631,XM_021070632,XM_021070633	100151983	3.92783	2.79612e-20	4.41532e-19
CLCN4	XM_001925227	100151985	1.12379	0.663629	0.754418
UNC45A	NM_001185069,XM_005653502,XM_021097982,XM_021097983	100151986	1.18563	0.258575	0.34844
ARHGEF39	NM_001195686,XM_005660191	100151987	-6.47214	2.81987e-28	7.24861e-27
ULK1	XM_021072523,XM_021072525,XR_002338387,XR_002338388,XR_002338389,XR_002338390,XR_002338391	100151990	2.70343	1.0304e-11	7.65448e-11
TRAM1	XM_001924618,XM_013988065	100151996	1.54981	0.00227611	0.00528507
PHF6	NM_001185103,XM_021079381,XM_021079382,XM_021079383,XM_021079385,XM_021079386	100151997	-1.16376	0.321778	0.418706
MOXD1	XM_001926931	100151998	1.47958	0.780907	0.851033
PCNX4	XR_001306411,XR_001306413,XR_002335510,XR_115698	100151999	-1.21647	0.257192	0.347186
MESDC1	NM_001258293	100152002	1.11863	0.482759	0.584014
RPAP1	XM_003121581,XM_013993150,XM_021097423	100152008	-1.01135	0.95178	0.991324
MBOAT1	XM_001928343,XM_005665613,XM_013977464,XM_013977465,XM_021100237,XM_021100238	100152017	2.90161	3.19318e-13	2.79691e-12
NAA30	XM_021102575	100152018	1.12825	0.445809	0.548049
PELI2	XM_013993445	100152019	-3.30595	0.0191693	0.0360971
MTERF2	XM_021091566	100152022	1.06823	0.70291	0.786502
DOK2	NM_001185102	100152025	-1.62376	0.230971	0.316749
NDFIP2	XM_001926577	100152028	2.3933	1.91615e-09	1.12476e-08
C1H15orf61	XM_001924580,XR_297238	100152039	-1.3792	0.0716174	0.115263
TRAPPC9	XM_021088861	100152043	1.83873	5.1501e-05	0.000162053
COQ3	XM_021090298,XM_021090304	100152047	-4.41736	2.68632e-19	3.94689e-18
PLPP5	XM_005671771	100152049	1.59898	0.00226858	0.00527009
ENPP6	XM_021074886	100152050	-9.91696	9.34925e-20	1.41795e-18
ONECUT1	XM_001928991,XM_005659590,XM_021095149	100152052	2.20721	0.227948	0.313162
RFX7	XM_021094829,XM_021094830,XM_021094836,XM_021094844,XM_021094854,XM_021094860	100152054	-1.42848	0.0246552	0.0450935
NCF4	XM_001924811,XM_013997542,XM_013997543,XM_021091535	100152055	-1.0759	0.725811	0.806717
RABEPK	NM_001244400,XM_005654539,XM_005654541,XM_005654543,XM_013986587,XM_013986596	100152056	-2.29437	4.15442e-08	2.04632e-07
CPNE3	XM_005662995,XM_021089150,XM_021089151,XM_021089152,XM_021089154,XM_021089155,XM_021089156,XM_021089157,XM_021089158,XM_021089159	100152057	1.43367	0.0136144	0.0266528
ZNF711	XM_001926232,XM_005673742,XM_005673744,XM_005673745,XM_005673746,XM_021079909,XM_021079910,XM_021079911,XM_021079912,XM_021079913,XM_021079915,XM_021079916,XM_021079917,XM_021079918,XM_021079919	100152061	-1.49085	0.00900869	0.0184076
ADCY4	XM_001927556,XM_021099200,XM_021099201	100152067	10.0013	4.60008e-27	1.10455e-25
SMAD6	XM_003480446	100152069	1.71626	0.00462205	0.0100667
UHMK1	XM_021089503	100152072	1.73817	0.000199586	0.000570833
HSPA13	XM_001924920	100152073	-1.42767	0.0285595	0.0512882
PTPN21	XM_003356769	100152076	2.06285	1.49427e-06	5.97013e-06
KRT8	NM_001159615	100152077	2.27295	1.07194e-08	5.72502e-08
ZNF407	XM_021073780,XM_021073786,XM_021073791	100152080	-1.06448	0.7058	0.789186
ISLR	XM_001928174,XM_005666155,XM_013978090,XM_021099066	100152082	-9.22755	6.91726e-28	1.73826e-26
TEAD4	NM_001142666	100152085	-1.34069	0.088425	0.138547
COMMD4	XM_001924389	100152086	1.64525	0.00117109	0.00289348
ANAPC5	XM_001929287,XM_013982845	100152087	-1.66907	0.000940505	0.00237612
PENK	XM_003125621	100152093	1.13278	0.782585	0.85241
ZNRD1	NM_001168701	100152094	-2.42087	1.28608e-07	5.95632e-07
DNAJC13	XM_003132418,XM_021069457	100152107	1.65192	0.000703246	0.00182641
ABCA1	NM_001317080	100152112	-4.56796	3.43593e-12	2.68807e-11
CPEB3	XM_013983554,XM_013983557,XM_013983558,XM_013983559,XM_021073492,XM_021073493,XM_021073494,XM_021073495,XM_021073496,XM_021073497,XM_021073498,XM_021073499,XM_021073500,XM_021073501,XM_021073502,XM_021073503,XM_021073504,XM_021073505,XM_021073506,XM_021073507,XM_021073508,XM_021073509,XM_021073510,XM_021073511,XR_002338767	100152117	3.80008	3.26643e-08	1.6394e-07
SPSB2	NM_001243315	100152120	1.09178	0.801624	0.868512
GTF2H3	XM_001927539,XM_005670580,XM_005670581,XM_021072258,XM_021072260	100152121	-1.17726	0.288111	0.381401
ZSCAN12	XM_013977533,XM_013977534,XM_021099801,XM_021099802,XM_021099803,XM_021099804,XR_001297759,XR_002346104,XR_002346105,XR_002346106,XR_002346107,XR_002346108	100152126	1.63125	0.407173	0.508182
FUOM	XM_001927817,XM_003133245,XM_021073957	100152128	1.16359	0.301234	0.395967
CTIF	XM_013992847,XM_013992848,XM_013992849,XM_013992850,XM_021092817,XM_021092828,XM_021092844,XM_021092858,XM_021092861,XM_021092862,XM_021092869,XM_021092876,XM_021092879	100152137	4.15332	7.04061e-18	9.21985e-17
SLC44A1	XM_003480567,XM_005660312,XM_021067056,XR_002337141	100152140	1.00912	0.950114	0.990127
CTGF	NM_213833	100152141	-1.19945	0.291992	0.385907
SMPD2	XM_001925290	100152155	2.18325	1.01813e-07	4.77144e-07
POLR3GL	XM_005663524,XM_013997210,XM_013997211,XR_001308395,XR_002343450	100152157	1.39655	0.0222081	0.0411078
FAM83A	XM_001928753	100152159	3.53888	0.131529	0.195118
DLL4	NM_001244418	100152163	-1.18143	0.41949	0.520931
LATS1	XM_005659149	100152165	-1.05581	0.725851	0.806717
FRMD5	XM_021096590,XM_021096597,XM_021096605,XM_021096608,XM_021096611,XM_021096613,XM_021096616,XM_021096626	100152168	-10.0176	4.3971e-11	3.05325e-10
L2HGDH	XM_001926818,XM_021101450	100152180	-1.07269	0.672774	0.763029
PLEKHO1	XM_005655398,XM_005655399	100152184	-3.70559	3.45088e-07	1.51177e-06
WASHC5	XM_021088931,XM_021088932	100152185	1.96968	4.52255e-06	1.6764e-05
SSB	XM_001924998,XM_005671925	100152189	-2.23376	3.29804e-08	1.65356e-07
CPSF6	NM_001195331,XM_021090899,XM_021090900,XM_021090901,XM_021090902,XM_021090903,XM_021090904,XM_021090905	100152191	-1.26817	0.100187	0.154783
ZFAND4	NM_001302672,XM_013983439,XM_013983440,XM_021071865	100152192	-1.42522	0.0846675	0.133264
UBE2W	NM_001243317	100152196	1.19257	0.242407	0.329333
CMSS1	XM_013981145,XM_021071314,XM_021071315,XM_021071316,XM_021071317,XM_021071318	100152199	-9.5266	2.96899e-32	9.65917e-31
C7H6orf222	XM_013977844,XM_013977845,XM_013977846,XM_021098639,XM_021098640	100152200	14.6136	1.39643e-59	1.73958e-57
PRR5	NM_001204382,XM_021090906,XM_021090908,XM_021090909,XM_021090910,XM_021090911,XM_021090912,XM_021090913	100152201	1.07338	0.647573	0.740066
AGA	XM_001927332	100152203	-1.86868	0.000146054	0.000426771
DST	XM_003128338,XM_005665867,XM_005665870,XM_005665875,XM_005665878,XM_013977745,XM_013977750,XM_013977755,XM_013977756,XM_013977757,XM_013977759,XM_021098565,XM_021098566,XM_021098567,XM_021098568,XM_021098569,XM_021098570,XM_021098571,XM_021098572,XM_021098573,XM_021098575,XM_021098576,XM_021098577,XM_021098578,XM_021098579,XM_021098580,XM_021098581,XM_021098582,XM_021098583,XM_021098584,XM_021098…	100152205	5.39302	6.75602e-29	1.82013e-27
LOC100152206	XM_013992909	100152206	1.0647	1	1
CLN5	XM_005668472	100152208	1.03788	0.808617	0.874691
LOC100152209	XM_001927288	100152209	3.92875	0.00128011	0.0031331
TAF5	XM_021073484	100152210	-2.43326	1.13479e-06	4.6097e-06
TMTC3	XM_021092778,XM_021092779	100152211	1.00033	1	1
HECTD1	XM_013978136,XM_021099877,XM_021099878,XM_021099879,XM_021099880,XM_021099881,XM_021099882,XM_021099883,XM_021099884	100152212	-1.04232	0.779361	0.851033
CDKN1A	XM_013977858	100152215	2.69238	8.70762e-12	6.50839e-11
CUTA	XM_003356609,XM_005665889	100152220	-1.49237	0.00677684	0.0142119
NDUFAF6	XM_001925041,XM_021089081	100152224	-5.46071	1.95343e-12	1.57126e-11
PEX7	XM_021087521,XM_021087529	100152228	-2.10352	4.77795e-06	1.763e-05
MRPL43	XM_003483541	100152229	-2.36464	1.54923e-08	8.12229e-08
MVK	XM_001929184,XM_005670727,XM_005670728,XM_021072506,XM_021072508,XR_002338382,XR_002338383,XR_307454,XR_307455	100152230	-1.55561	0.00537118	0.0115328
COX6A1	NM_001190221	100152232	-1.35296	0.0340959	0.0601631
CPNE9	XM_021069294,XM_021069295,XM_021069296,XM_021069297,XM_021069298,XM_021069299,XM_021069300	100152236	1.54956	0.0770828	0.122731
IFNGR1	NM_001177907,XM_005659183,XM_021085029	100152238	4.70862	4.93731e-25	1.06568e-23
MINPP1	XM_001927672,XM_021072285	100152243	1.40745	0.0257434	0.0468468
TP53INP2	XM_003359949,XM_013985297	100152247	5.26847	1.19878e-24	2.52124e-23
DHX32	XM_001926580,XM_005671562,XM_021072595,XM_021072596,XM_021072598,XM_021072599	100152252	-1.073	0.637583	0.7316
STX11	XM_001926239,XM_021087115	100152253	3.73438	1.28093e-10	8.47075e-10
PLXND1	XM_021069364,XM_021069365	100152254	-2.73482	0.000162185	0.000470137
CRELD1	XM_001928892	100152256	1.33106	0.0501316	0.0844801
SETD5	XM_013981946	100152258	1.07223	0.629822	0.724234
PRDX4	XM_001927369,XM_005673496	100152260	-1.30049	0.0670938	0.109035
ANP32B	XM_021066477	100152263	-4.02699	7.94359e-21	1.29361e-19
CERS3	XM_005659788,XM_021098471	100152265	3.21458	1.55675e-08	8.1588e-08
ACTC1	NM_001170517	100152267	-5.15511	0.016576	0.0317012
FBRSL1	XM_021074096,XM_021074097,XM_021074098,XM_021074099,XM_021074100,XM_021074101,XM_021074102,XM_021074104,XM_021074105,XM_021074106,XM_021074107,XM_021074108,XM_021074109,XM_021074110,XM_021074111,XM_021074112	100152269	-1.07454	0.641489	0.735039
TEP1	XM_005656313	100152287	2.20534	8.82195e-08	4.17467e-07
RTN4R	XM_005670955	100152289	1.168	0.349905	0.449962
SWI5	XR_001306646	100152291	-1.33151	0.0676623	0.109883
GABPB2	XM_003125771,XM_005663477,XM_005663478,XM_005663479,XM_005663480,XM_005663481,XM_005663482,XM_021089886,XM_021089887,XM_021089888,XM_021089889	100152294	1.22463	0.24703	0.33502
PMVK	NM_001168416,XM_013996999,XM_021088511	100152301	1.16776	0.357932	0.457259
TMEM79	XM_001927978	100152302	4.23997	7.47267e-20	1.14767e-18
ACAT2	XM_001928345	100152303	-2.42491	1.17334e-09	7.03763e-09
SEC63	XM_001925479,XM_021090779	100152304	-1.15605	0.315638	0.412151
LOC100152306	XM_005666412,XM_021099654	100152306	1.88474	2.20154e-05	7.34098e-05
ACVR1	XM_001927798,XM_013984146,XM_021076448,XM_021076449,XM_021076450,XM_021076451,XM_021076452,XM_021076453,XM_021076454,XM_021076455,XM_021076456,XM_021076457,XM_021076458	100152307	-1.03746	0.80926	0.875319
GALK2	XM_001925554,XM_003121519,XM_005659628,XM_005659629,XM_013993027,XM_021073702,XM_021073705,XM_021073712	100152312	-1.34008	0.0480913	0.0812956
CCDC186	XM_001927027	100152319	2.78333	1.30567e-11	9.54852e-11
DOLK	XM_001928919	100152320	-1.1792	0.343389	0.442755
GPCPD1	XM_021078049,XM_021078050,XR_002340071	100152321	2.13807	1.97299e-05	6.63507e-05
C1H9orf16	XM_001927625	100152322	1.50281	0.00885273	0.0181042
GSC2	XM_001927426	100152323	1.72212	0.593113	0.68854
CHCHD10	XM_001929468	100152325	1.78807	0.000156588	0.000454998
SNRNP48	XM_021100159,XR_002346288	100152326	1.34674	0.0450679	0.0767276
INTS3	NM_001243322,XM_021088512	100152330	-1.10744	0.488405	0.589688
DAP3	XM_021089709,XM_021089710,XM_021089711,XM_021089712,XM_021089713,XM_021089714,XM_021089715,XM_021089716	100152332	-1.51942	0.00422787	0.00927732
ANKRD28	NM_001206449,XM_013981383,XM_013981384,XM_013981385,XM_021068206,XM_021068207,XM_021068208,XM_021068209,XM_021068210,XM_021068211,XM_021068212	100152333	-1.03918	0.807506	0.873749
RRNAD1	NM_001243324,XM_013996946	100152334	1.27378	0.130086	0.193726
MARCH7	XM_001928215,XM_005657534,XM_005657535,XM_021074770,XM_021074771,XM_021074773,XM_021074774,XM_021074775,XM_021074776,XM_021074777,XM_021074779,XM_021074780,XM_021074781,XR_001304688,XR_001304689,XR_002339010,XR_002339011,XR_002339012,XR_299495	100152338	-1.0725	0.630248	0.724609
ITPK1	NM_001143692,XM_021097985	100152339	3.29957	4.67887e-16	5.31939e-15
HK1	NM_001243184	100152344	-1.10112	0.499316	0.600457
CEP152	XM_005659632,XM_005659633,XM_005659635,XM_013993030,XM_013993031,XM_013993032,XM_013993033,XM_021095942,XM_021095980	100152345	-3.03482	2.16614e-07	9.77141e-07
AMIGO2	XM_005664161	100152349	-3.49682	7.66626e-09	4.16613e-08
BLNK	XM_001928233	100152350	3.38519	5.59583e-16	6.33223e-15
SULF2	XM_021077816,XM_021077817,XM_021077818	100152351	1.01148	0.94376	0.985055
SRSF12	NM_001195598,XM_021085130	100152352	-5.37001	5.24369e-15	5.42034e-14
SERINC3	XM_021077977	100152356	1.88881	1.00745e-05	3.53743e-05
ATP6V1G2	NM_001145380,XM_021097986,XM_021097987,XM_021097988	100152358	1.15877	0.870082	0.921818
CCDC68	XM_001926362	100152360	4.04712	1.49175e-18	2.05503e-17
SMC4	XM_005669952,XM_013982168,XM_013982169,XM_021069729,XM_021069730	100152361	-4.55757	3.83548e-23	7.33623e-22
VPS13B	XM_021090602,XM_021090603,XM_021090604,XM_021090605,XM_021090606,XM_021090607,XM_021090608,XM_021090609,XM_021090610,XM_021090611,XM_021090613,XM_021090614,XM_021090615,XR_002343693,XR_002343694,XR_002343695	100152362	1.54832	0.00370316	0.00823647
AKNA	XM_003480581,XM_005660367,XM_005660368,XM_005660369,XM_013993784,XM_021067917,XM_021067924,XM_021067933,XM_021067941	100152364	-1.5793	0.0381264	0.0663989
EGLN3	XM_001928507	100152368	2.30861	6.18998e-09	3.40449e-08
ZDHHC16	XM_001928815,XM_005657436,XM_005657438,XM_005657439,XM_021074391	100152371	-1.39904	0.0233294	0.0429001
CREG1	XM_001928982,XM_001928986,XM_021089476	100152373	-1.01757	0.906755	0.953532
SLC35C2	NM_001185159,XM_013985403,XM_021077211	100152375	1.79887	9.83805e-05	0.000295527
YLPM1	XM_001924711,XR_298837	100152380	-1.65655	0.000636839	0.00166761
TCF19	NM_001167591,XM_005665754,XM_013977603	100152381	-3.54727	5.8835e-11	4.01649e-10
MTERF3	XM_001929271,XM_005662952,XM_021089076,XM_021089077	100152384	-3.27094	6.81129e-13	5.76482e-12
TMBIM1	XM_021076202	100152389	2.50039	2.49617e-10	1.60555e-09
KAT14	XM_013985104	100152392	1.00374	0.985695	1
RTN1	NM_001244640,NM_001244641	100152394	-1.23593	0.646181	0.738789
KTN1	NM_001258303,XM_021085505,XM_021085523,XM_021085571,XM_021085629,XM_021085663,XM_021085690,XM_021085751,XM_021085804,XM_021085852,XM_021085894,XM_021085951,XM_021086020,XM_021086082,XM_021086137	100152397	-1.06748	0.650551	0.742679
ARID4B	XM_021074399,XM_021074400,XM_021074401,XM_021074402,XR_002338969,XR_002338970	100152399	1.40422	0.0265401	0.0481002
LOC100152407	NR_033705	100152407	1.65619	0.00108205	0.00269771
TARBP1	XM_005670967,XM_013983218,XR_002338941	100152410	-3.38775	1.18159e-13	1.08109e-12
SFMBT1	XM_021068952,XM_021068953,XM_021068954,XM_021068955	100152413	-4.42311	1.25407e-12	1.02744e-11
PHF7	XM_001928213,XM_013981769,XM_021068888	100152414	-3.20364	0.0120982	0.023984
SPG20	XM_021065568	100152415	-1.05517	0.745724	0.823966
MTBP	XM_001924836,XM_021088982	100152418	-59.2846	6.30398e-33	2.16189e-31
EXOSC3	XM_001929006	100152421	-2.62652	7.48723e-08	3.56389e-07
LOC100152428	XM_005670294,XM_013982532,XM_021070813	100152428	3.38604	1.13667e-15	1.2494e-14
CCDC88C	XM_021100083	100152429	-1.70615	0.000707065	0.00183469
GPR63	XM_003353265,XM_013992707	100152431	-3.82362	5.41825e-08	2.62886e-07
PRPH	XM_003126105,XM_021091600	100152434	1.09826	0.870082	0.921818
RHOBTB2	XM_003483388,XM_021073200,XM_021073202,XM_021073203,XM_021073204,XM_021073205	100152436	1.95151	2.0971e-05	7.01834e-05
PBX3	XM_021068926,XM_021068936,XM_021068947	100152438	3.17115	3.00569e-14	2.90118e-13
MYB	XM_001928929	100152439	-8.41005	7.58025e-36	3.08055e-34
RC3H2	XM_013993835,XM_013993836,XM_013993837,XM_021068506	100152442	-1.25643	0.132199	0.195768
SMIM19	NM_001190222,NM_001190223,NM_001190224	100152445	1.06903	0.656467	0.748027
SEC14L2	NM_001198918,XM_005670808,XM_005670810,XM_005670811,XM_005670815,XM_013983047,XM_021071866,XM_021071867	100152451	1.77675	0.000469848	0.00125929
USP21	XM_001927782	100152455	-1.22568	0.198348	0.278133
KCNK9	XM_021088862	100152456	1.25909	0.847719	0.904172
USP45	XM_001925580,XM_013992722,XM_013992723,XM_021090330,XM_021090336,XM_021090339,XM_021090340,XR_002343647	100152458	1.19827	0.263213	0.353807
LOC100152459	XM_005662810,XM_021090523	100152459	1.39678	0.0253764	0.0462499
ACVR1B	NM_001195322,XM_013988268	100152462	2.23164	1.669e-07	7.62322e-07
SLC39A14	XM_001925697,XM_005657235,XM_021072999	100152468	3.0595	8.01136e-14	7.4184e-13
PEA15	XM_001928960	100152480	2.23141	3.47726e-08	1.73684e-07
TSHZ1	XM_021099112,XM_021099120,XM_021099126	100152487	1.49099	0.0364051	0.0636522
LYPLA1	XM_021089369	100152491	-1.20563	0.206672	0.288309
RPP21	NM_001244694,XM_005653456	100152493	-2.05683	1.06384e-05	3.72459e-05
RILPL1	XM_001925355,XM_005670586,XM_013982783,XM_013982785	100152494	-1.40146	0.0294521	0.0527417
PLCG1	XM_021078388,XM_021078389,XM_021078390,XM_021078391,XM_021078392,XM_021078393,XM_021078394	100152497	-3.38196	2.87656e-14	2.78392e-13
TMEM41A	XM_021069988	100152499	1.54466	0.00381465	0.00846119
ZSCAN16	XM_005665669,XM_005665670,XM_013977531	100152501	2.22044	0.000536778	0.00142427
ABCD4	XM_001929196	100152503	2.55069	1.05416e-09	6.35157e-09
ERH	NM_001185163	100152505	-4.06762	6.52925e-21	1.0753e-19
TMEM242	NM_001185165,XM_005654358	100152509	1.36751	0.0634118	0.103811
BRAP	XM_021073840	100152514	1.21122	0.216323	0.299706
PITPNM2	XM_005670599,XM_013982792,XM_013982793,XM_013982794,XM_013982795,XM_021074064,XM_021074065,XM_021074066,XM_021074067,XM_021074068,XM_021074069,XM_021074070,XM_021074071	100152515	-1.62569	0.00192283	0.00452167
C14H12orf65	XM_001928287	100152517	-2.28443	1.16583e-05	4.05827e-05
AAR2	XM_001926938,XM_005672908,XM_005672909,XM_013985342,XM_013985343,XM_021077487	100152525	1.20658	0.234508	0.320904
MED6	XM_001928042	100152526	-1.38477	0.0352265	0.0618065
C1H15orf48	XM_001925677,XM_003353376	100152534	4.03903	2.87586e-21	4.85135e-20
ABCC4	XM_021065786,XM_021065787	100152536	-3.28778	6.84178e-13	5.78416e-12
FAM204A	NM_001185171,XM_005671491,XM_005671493,XM_005671494,XM_005671498,XM_021071868	100152540	-1.15689	0.323048	0.420132
PQLC1	XM_003480628,XM_005660578,XM_013993978	100152541	1.46957	0.0116197	0.0231425
LPCAT4	NM_001145867,XM_013989095	100152542	-2.08401	2.03387e-06	7.97085e-06
TMX1	XM_001928249,XM_021101807	100152543	-1.38293	0.0257457	0.0468468
LZTFL1	XM_001926820,XM_021068643,XR_002337510	100152547	-2.5782	3.40003e-09	1.93879e-08
CD164	XM_001924626,XM_021090988	100152548	2.77602	2.1051e-12	1.68581e-11
PDZK1	XM_005663535,XM_013997218,XM_021089948,XM_021089949	100152549	48.3357	1.49226e-98	1.0357e-95
EFHC1	XM_001928760,XM_013978451	100152550	1.46891	0.100692	0.155399
SETD3	XM_001925288,XM_005666437,XM_021099686	100152552	1.00502	0.977889	1
RAP1B	XM_005663969,XM_013997710	100152555	1.74033	0.000118123	0.000349714
LOC100152566	XM_005665561,XM_021100168	100152566	-1.30391	0.124975	0.187206
FBXO9	NM_001160297	100152568	-2.93574	1.75872e-12	1.41699e-11
OTUD7B	XM_001925669,XM_021089923,XM_021089924	100152569	2.49773	1.3908e-09	8.29753e-09
MAP3K20	XM_013990583,XM_021075198,XM_021075199,XM_021075200,XM_021075201,XM_021075202	100152572	-5.20166	5.2443e-19	7.4937e-18
AK7	XM_021099675,XM_021099676,XM_021099677,XM_021099678	100152573	2.06275	0.0387935	0.0673106
RAB3IP	XM_013997721,XM_021091977,XM_021091978,XM_021091979,XM_021091980,XM_021091981,XM_021091982,XM_021091983,XM_021091984,XR_002344018	100152578	-1.27231	0.102688	0.158017
RASSF4	NM_001243337,XM_013983479,XM_013983480,XM_013983482,XM_013983483,XM_021071869,XM_021071870,XM_021071871,XM_021071873,XM_021071874,XM_021071875,XM_021071876,XM_021071877,XM_021071878,XR_002338275	100152580	-1.57863	0.00190503	0.00448401
MGEA5	XM_003483548,XM_021072730	100152585	1.41433	0.0157642	0.0303437
SART3	XM_001926685,XM_005670755	100152586	-1.40148	0.0208219	0.0388728
DPCD	XM_001926725,XM_005671394	100152587	-3.58777	2.56902e-16	3.00028e-15
NUF2	XM_005655379,XM_005655380,XM_021089489,XM_021089490	100152590	-20.5677	8.02985e-51	6.84983e-49
CPNE5	XM_001927588,XM_013977859,XM_013977862,XM_013977863,XM_021098648,XR_002345691	100152591	1.17969	0.782585	0.85241
AKAP12	XM_001927265	100152595	-1.58481	0.17783	0.253039
VPS52	XM_001925393,XM_013977772,XM_021098592	100152596	1.06123	0.68711	0.775306
PLA2G12B	NM_001243338,XM_005671053,XM_005671054,XM_005671055,XM_021071880	100152597	3.26147	1.43198e-14	1.43346e-13
SEMA4D	XM_005670397,XM_013982628,XM_013982629,XM_013982630,XM_013982631,XM_021073813,XM_021073814,XM_021073815,XM_021073816,XM_021073817,XM_021073818,XM_021073819,XM_021073820	100152598	-1.36283	0.0528546	0.0884247
LRRCC1	XM_021089162,XM_021089163,XM_021089164,XM_021089165,XM_021089166,XM_021089167,XM_021089168	100152599	-1.07054	0.659239	0.750774
UGT1A6	NM_001278750,XM_005672293,XM_005672294,XM_013984599,XM_013984602	100152603	4.18992	2.42444e-22	4.42809e-21
KIF4A	XM_003360353,XM_005657819	100152604	-8.15318	1.0105e-35	4.0798e-34
SGSM1	XM_005670759,XM_005670760,XM_005670761,XM_013982985,XM_021072306,XM_021072307	100152606	1.52805	0.00436788	0.00955003
MTCH1	NM_001244166,NM_001244167,XM_021097989,XM_021097990	100152609	1.69211	0.000261348	0.000733235
GJA10	NM_001258350	100152611	-1.99881	0.12358	0.185421
PPIF	XM_001929483,XM_021073635	100152612	-6.21747	5.27126e-19	7.52484e-18
LOC100152619	XM_021099393	100152619	-2.63066	1.00814e-07	4.72921e-07
PSMF1	NM_001243340	100152620	2.05352	1.11114e-06	4.51993e-06
ZNF37A	XM_005670986,XM_013983244,XM_013983245,XM_021072371,XM_021072372	100152623	-3.34244	1.67389e-06	6.64588e-06
ANKS6	XM_001925405,XM_013993700,XM_013993702	100152629	-1.3916	0.0789422	0.125377
ANKRD22	XM_001928460	100152630	1.84225	2.4174e-05	8.02224e-05
ZNF185	XM_013986494,XM_013986496,XM_013986497,XM_013986498,XM_013986500,XM_013986501,XM_013986502,XM_013986504,XM_021079960	100152632	3.48066	4.6173e-15	4.80008e-14
MPP5	XM_003356738,XM_005656336,XM_013989105,XM_021099389,XM_021099390	100152635	2.53782	4.31969e-10	2.71611e-09
PRKCH	XM_021062478	100152637	-1.50002	0.0180549	0.0342241
HAUS1	NM_001185166	100152640	-2.20202	7.67197e-07	3.19848e-06
IL17RC	XM_021069809	100152641	4.39897	6.37661e-20	9.84525e-19
CCDC122	XM_013980558,XM_013980559,XM_013980561,XM_013980562,XM_021065619,XM_021065620,XM_021065621	100152642	-1.46564	0.620334	0.715185
ALG11	XM_001927096,XM_005668385,XM_013980485,XM_013980486	100152645	1.31416	0.0811312	0.128406
PEAK1	NM_001244188,XM_005656279,XM_021097992,XM_021097993,XM_021097994,XM_021097995	100152646	2.69965	3.40766e-10	2.1613e-09
COQ10B	XM_001928774	100152647	1.48475	0.00968175	0.0196288
ZNF710	XM_021098967,XM_021098968,XM_021098969,XM_021098970,XM_021098971,XM_021098972,XM_021098973,XM_021098974,XM_021098975	100152649	1.56568	0.00529273	0.0113829
STAMBPL1	NM_001243343,XM_021071881,XM_021071882,XM_021071883	100152651	1.03326	0.848746	0.905003
TDRD7	XM_001924680,XM_013993677,XM_013993678,XM_021066290	100152652	3.52124	6.06716e-17	7.43099e-16
LYSMD4	XM_001928238,XM_005659783,XM_013993228,XM_013993229	100152655	1.7648	0.000209211	0.000595905
GSS	NM_001244625	100152660	1.03671	0.807918	0.87405
BTBD7	XM_013989219,XM_013989220	100152664	1.61836	0.00199542	0.00467276
BNIP3L	XM_001927592,XM_021072217,XM_021072218	100152675	1.42698	0.013327	0.0261603
PLCB1	XM_021077400,XM_021077401,XM_021077402,XM_021077403	100152679	-3.96584	4.42736e-16	5.05712e-15
TOX4	XM_001929118	100152681	1.36592	0.0319578	0.0567339
ANXA9	NM_001243348,XM_013997160,XM_021088517,XM_021088518,XM_021088519,XM_021088520,XM_021088522,XM_021088523,XM_021088524,XM_021088525,XM_021088526,XM_021088527	100152685	-2.06827	0.000404642	0.00109785
PPM1F	XM_001926857,XM_021073287	100152687	-1.88926	0.000184647	0.000530709
XPNPEP1	XM_003133180,XM_005671446,XM_013983719,XM_021073189,XM_021073190	100152688	1.08769	0.569978	0.667317
SSR1	NM_001185167	100152689	-1.56371	0.001984	0.00464676
LOC100152690	XM_005670874	100152690	-1.31401	0.187585	0.265056
RAB25	XM_001928357	100152692	2.06897	4.60666e-07	1.98469e-06
NUDT16	XM_021071323	100152693	-1.44986	0.0220208	0.0407974
ABCC10	XM_021098753,XM_021098754,XR_002345741	100152696	1.11994	0.449972	0.552422
ARL6IP6	XM_001926700	100152698	-1.59036	0.00162602	0.00389149
COQ10A	XM_003126267,XM_013988312,XM_021092863	100152699	-18.5543	1.60657e-17	2.05401e-16
EXTL3	XM_021074088,XM_021074089,XM_021074090	100152703	-1.32842	0.0621047	0.101923
TRIM35	XM_001928380	100152706	-1.55411	0.00636001	0.013411
MRPS28	NM_001185168,XM_021088528	100152709	-5.06035	9.14646e-20	1.38864e-18
ADAM28	XM_005670434,XM_005670435,XR_307326	100152711	-2.48981	1.34825e-07	6.2245e-07
LOC100152714	XM_001924462,XM_013996642,XM_013996643,XR_002343230	100152714	1.60509	0.00190067	0.00447606
GOLGA2	XM_013993901,XM_021069471,XM_021069479,XM_021069487,XM_021069494,XM_021069501	100152721	1.27722	0.0908601	0.141984
LOC100152722	XM_005654114,XM_005654115,XM_005654116,XM_005654117,XM_005654118,XM_005654119,XM_021074293,XM_021074294,XM_021074295	100152722	1.14129	0.371522	0.471475
SELENBP1	XM_001929643,XM_013997150,XM_013997151,XM_021089863	100152724	1.75776	0.000132194	0.000388532
SMPD4	XM_001929588,XM_001929589,XM_013981430,XM_013981435,XR_001300099	100152725	-1.51691	0.00549983	0.011764
FKBP3	NM_001244157	100152728	-3.21544	8.44394e-15	8.57633e-14
S100A2	XM_001929556	100152729	-1.55918	0.00179822	0.00425817
EIF4ENIF1	XM_001927490,XM_021073983,XM_021073984,XM_021073985,XM_021073986,XM_021073987,XM_021073988,XM_021073989	100152730	-1.25623	0.131285	0.195118
SCAMP3	NM_001185169	100152731	1.48882	0.00732974	0.0152659
GPATCH4	NM_001243353	100152732	-5.78414	3.99057e-21	6.63199e-20
ARHGAP29	XM_005663656,XM_013997364	100152734	-1.15732	0.355315	0.455262
ZNF142	XM_021076477,XM_021076478,XM_021076479,XM_021076480,XM_021076481	100152736	-1.14242	0.441322	0.543449
UGCG	XM_001925267,XM_021067532	100152737	3.65109	3.92547e-18	5.23456e-17
LOC100152738	XM_001929395,XM_021072337	100152738	2.81061	6.23179e-12	4.72081e-11
INSM2	XM_013989043	100152739	1.45732	1	1
TBX3	XM_001927997,XM_001928002	100152741	2.70453	1.54935e-11	1.12571e-10
ZSWIM3	XM_013985404	100152744	2.82271	3.40978e-08	1.70548e-07
SAMD15	XM_013989196	100152746	1.25404	0.635239	0.729255
CA12	XM_021094163,XM_021094165	100152749	1.69825	0.000305177	0.000845296
SDC2	NM_001315754	100152754	-1.30197	0.0785474	0.124886
TRIM59	XM_005669954,XM_021069734	100152755	-2.26195	0.000111357	0.000331636
ANKRD46	NM_001243356,XM_005662942,XM_013996571,XM_021088530	100152758	1.26977	0.109744	0.167348
ANKZF1	XM_001925639	100152759	1.07252	0.658636	0.750205
C14H10orf62	XM_021074392	100152762	-1.78132	0.121317	0.18259
NME7	XM_021089439,XM_021089440,XM_021089441,XM_021089442	100152763	-1.06291	0.683869	0.772247
WSB2	XM_001925977,XM_005670673,XM_005670674,XM_021073844	100152765	1.65973	0.000495795	0.00132445
IRF2BPL	XM_001928316	100152768	1.37715	0.0770911	0.122731
RAB3GAP1	XM_013983945	100152771	1.4118	0.0182204	0.0344931
NEK9	XM_003356752	100152772	-1.17533	0.276783	0.369526
LACTB	NM_001243362,XM_021086851,XR_002342462	100152773	-1.42959	0.0213815	0.03979
ZNF644	XM_013997393,XM_021090261,XM_021090262,XM_021090263,XM_021090264,XM_021090265,XM_021090266,XM_021090267,XM_021090268,XM_021090269,XM_021090270,XM_021090271,XM_021090272,XM_021090273,XM_021090275,XM_021090276,XM_021090277,XM_021090278,XM_021090279,XM_021090280,XM_021090281,XM_021090282,XM_021090283,XM_021090284,XM_021090286,XM_021090287,XM_021090288,XM_021090289,XM_021090290	100152774	-1.26195	0.13623	0.200804
DR1	XM_001928479	100152776	1.0502	0.744359	0.822644
THAP2	XM_003126383	100152778	-1.04561	0.790114	0.85914
CSPP1	XM_005663038,XM_005663039,XM_005663040,XM_005663041,XM_005663042,XM_013996695,XM_013996699,XM_013996700,XM_013996701,XM_013996702,XM_021089272,XM_021089273,XM_021089274,XM_021089275,XM_021089276,XM_021089277	100152780	-1.50257	0.00965804	0.0195862
SMOX	NM_001185170,XM_021077213,XM_021077214	100152781	2.07686	3.24618e-06	1.2334e-05
TRMT11	XM_001928661,XM_013992581,XM_013992582,XM_013992583,XM_013992584,XM_013992585,XR_001305933,XR_002343018	100152782	-1.89608	8.2102e-05	0.00025029
DHRS7	NM_001244160	100152785	-1.43998	0.0292725	0.0524457
DDX20	XM_001928544,XM_021090025,XM_021090026	100152786	-1.80646	0.000133149	0.00039118
CA9	XM_001925520,XM_013993646,XM_013993649,XM_021065725,XM_021065730	100152792	1.16178	0.294975	0.38925
ARGLU1	XM_001927201	100152796	-1.21482	0.178472	0.253853
TACC2	NM_001258352	100152804	2.27824	3.91943e-08	1.93778e-07
PLPP4	XM_001924179	100152806	-7.51239	3.42974e-07	1.50341e-06
WDHD1	XM_021102265,XM_021102266	100152808	-4.06697	2.36414e-15	2.51514e-14
LCA5	XM_003121398,XM_021092140	100152810	-2.58314	0.0004225	0.00114205
NTPCR	XM_021072791	100152811	-1.90129	3.60096e-05	0.00011591
DENND6A	XM_021069009,XM_021069010,XM_021069011,XM_021069012	100152812	1.04902	0.766167	0.839679
TOMM20	XM_001926935	100152814	-2.61968	6.75679e-11	4.58474e-10
EZR	XM_013992459	100152815	2.56869	6.46494e-11	4.39695e-10
C7H15orf40	XM_001929182	100152820	-1.20268	0.225324	0.310817
REC8	XM_005666240,XM_013978192	100152822	8.92808	1.24789e-28	3.29493e-27
TTLL11	XM_021068337	100152823	-1.16904	1	1
NIPSNAP1	XM_005670786	100152826	1.07107	0.645832	0.738564
PUM3	XM_001927669	100152831	-2.4006	1.20641e-08	6.41731e-08
PIWIL2	NM_001194971,XM_005657209	100152834	1.7525	0.257411	0.347354
GPAT4	NM_001145019	100152836	-1.24221	0.147983	0.215922
SLC22A23	XM_013977405,XM_021100121,XM_021100122	100152838	2.88476	8.62924e-13	7.20339e-12
SLC22A17	XM_001928918,XM_013978206,XM_013978207,XM_021099236	100152841	-2.29488	0.0511523	0.0859616
FOXQ1	XM_021100106	100152843	1.6005	0.0235978	0.0433336
SDR39U1	XM_001926728,XM_003128541,XM_013978164,XM_021099197,XM_021099198	100152844	-1.77625	0.00187979	0.00443405
TCN2	NM_001244436,XM_005670816,XM_005670817,XM_005670818,XM_005670819,XM_005670820,XM_005670821,XM_013983049,XM_021071885	100152846	4.71695	6.09328e-25	1.3041e-23
EMID1	XM_001928535,XM_005657351,XM_005657352,XM_021073276,XM_021073277,XM_021073278,XM_021073280,XR_002338673	100152849	-1.32986	1	1
PFDN2	XM_001927323	100152852	-3.70035	8.77393e-18	1.14588e-16
LETM2	XM_005671770,XM_013984072,XM_013984075,XM_021075917,XM_021075918	100152854	2.31767	5.79973e-07	2.45801e-06
CCDC167	NM_001243364,XM_013977843,XM_021097996	100152857	-3.35408	4.24445e-14	4.03804e-13
SOGA1	XM_005672920	100152865	3.37975	1.24848e-13	1.13728e-12
DSN1	NM_001243366,XM_005672912,XM_005672914	100152867	-1.22901	0.236628	0.323169
ACOT6	XM_001929018	100152868	-1.66061	0.00384931	0.0085251
ZNF511	XM_001926393,XM_005652421,XM_021073933,XM_021073934,XM_021073935	100152871	-1.76803	0.000255606	0.000718229
[truncated: 12,576 more rows]

## Sheet: G9P13 vs control
Gene_Symbol	Transcript_ID	Gene_ID	Test/Control.fc	Test/Control.raw.pval	Test/Control.bh.pval
.	rna-NC_000845.1_1246-2205	rna-NC_000845.1_1246-2205	3.63653	1.33993e-18	2.76018e-17
.	rna-NC_000845.1_2206-2273	rna-NC_000845.1_2206-2273	1.21264	1	1
.	rna-NC_000845.1_2274-3844	rna-NC_000845.1_2274-3844	4.31924	4.11057e-23	1.19039e-21
.	rna-NC_000845.1_3845-3919	rna-NC_000845.1_3845-3919	1.20679	0.353882	0.46764
.	rna-NC_000845.1_4877-4945	rna-NC_000845.1_4877-4945	1.01835	1	1
.	rna-NC_000845.1_4943-5015	rna-NC_000845.1_4943-5015	-1.6333	0.0759757	0.133212
.	rna-NC_000845.1_5017-5086	rna-NC_000845.1_5017-5086	-1.40673	0.11076	0.182287
.	rna-NC_000845.1_6129-6196	rna-NC_000845.1_6129-6196	1.17785	0.770192	0.846847
.	rna-NC_000845.1_6203-6270	rna-NC_000845.1_6203-6270	1.00041	1	1
.	rna-NC_000845.1_6272-6346	rna-NC_000845.1_6272-6346	-1.26988	0.623404	0.72591
.	rna-NC_000845.1_6379-6444	rna-NC_000845.1_6379-6444	-2.64128	0.298737	0.408337
.	rna-NC_000845.1_6444-6509	rna-NC_000845.1_6444-6509	-1.61656	0.759851	0.837949
.	rna-NC_000845.1_8059-8129	rna-NC_000845.1_8059-8129	2.00131	1.28049e-06	6.67033e-06
.	rna-NC_000845.1_8135-8202	rna-NC_000845.1_8135-8202	1.38834	0.226412	0.327106
.	rna-NC_000845.1_8891-8957	rna-NC_000845.1_8891-8957	-1.25916	0.123323	0.199376
.	rna-NC_000845.1_10584-10652	rna-NC_000845.1_10584-10652	1.69856	0.499675	0.612438
.	rna-NC_000845.1_16482-16549	rna-NC_000845.1_16482-16549	1.42206	0.4885	0.601212
.	rna-NC_000845.1_16550-16613	rna-NC_000845.1_16550-16613	1.13357	1	1
APTX	NM_213734	387596	-1.38366	0.0327105	0.0645894
P14ARF	NM_213735	396553	1.61703	0.00128399	0.00373866
COMP	XM_003123527	396554	3.891	0.000612799	0.0019168
PDE3A	NM_213736	396555	2.81403	1.92084e-06	9.66187e-06
PGLYRP2	NM_213738	396557	3.62904	5.02916e-07	2.80602e-06
PAQR7	NM_213739,XM_021093449,XM_021093450,XM_021093451	396558	-3.73268	7.96393e-11	7.57971e-10
PAQR8	NM_213740	396559	4.90473	2.19358e-22	6.0922e-21
PSORS1C2	NM_001123171,XM_013977604,XM_013977605	396560	1.06976	0.804367	0.874304
GFAP	NM_001244397,XM_005668709	396562	-8.94322	6.5756e-28	2.82618e-26
CALCB	NM_213742,XM_021080183,XM_021080191,XM_021080192,XM_021080195,XM_021080204,XM_021080207,XM_021080212	396563	-3.41304	1.41751e-06	7.29747e-06
FUNDC2	NM_213743	396564	1.43615	0.0134469	0.0300805
KNG1	XM_003483288,XM_005652370,XM_013988208	396568	2.56179	0.000258396	0.000874654
PLET1	NM_213744	396570	2.91284	0.000486586	0.00155628
SP1	XM_005652567,XM_005652569	396575	1.74582	0.000134994	0.000484433
TNNT1	NM_213748,XM_005655964,XM_005655965,XM_005655966,XM_013988704,XM_013988705,XM_021093453,XM_021093454,XM_021093455,XM_021093456,XM_021093457,XM_021093458,XM_021093459,XM_021093461,XM_021093462,XM_021093463	396579	2.98234	2.64261e-08	1.79881e-07
UBE2D2	XM_005661722	396580	1.28487	0.0805813	0.139938
HMBS	NM_001097412,XM_021102144,XM_021102146,XM_021102147,XM_021102148	396581	-1.30605	0.0741942	0.130503
SNAI1	XM_021077961	396583	2.59839	0.00630869	0.0154521
SPAST	NM_213749,XM_021085819	396584	1.24487	0.149715	0.234174
IL16	NM_213751,XM_013989017,XM_013989018,XM_021098275	396589	18.1981	1.82e-51	3.08448e-49
MSMO1	NM_213752,XM_005656503	396590	1.95984	2.73763e-06	1.33428e-05
AGER	NM_001123218,XM_013977655,XM_013977656	396591	1.8926	0.152171	0.237071
TSPO	NM_213753	396592	4.61702	8.10287e-21	1.96179e-19
PLA2G7	NM_001113013,NM_001322806,NM_001322807,XM_005666084,XM_013977998,XM_013977999,XM_021098277,XM_021098278,XM_021098280	396593	-1.21252	0.62586	0.72803
STAR	NM_213755	396597	1.80852	0.559728	0.667929
GPX3	NM_001115155	396598	-1.35019	0.0547839	0.10097
SLC1A4	XM_013996100,XM_021087450	396600	-1.02763	0.869481	0.924838
ST3GAL4	NM_213757,XM_005667497,XM_021102149,XM_021102151,XM_021102152,XM_021102153,XM_021102154,XM_021102155,XM_021102156,XM_021102157,XM_021102158	396602	1.0911	0.88215	0.934269
PPP3CB	XM_001928015,XM_001928025,XM_005671106,XM_005671107,XM_005671108,XM_005671110,XM_021072574,XM_021072575,XM_021072576,XM_021072577,XM_021072578,XM_021072579,XM_021072580,XM_021072581,XM_021072583	396603	-1.26388	0.105891	0.175532
IRAK1	XM_003135490	396606	-1.17671	0.278639	0.386462
TLR1	NM_001031775,XM_013978591	396607	1.90069	7.40153e-05	0.000280739
SCNN1A	NM_213758,XM_021091106	396608	9.52932	5.57456e-24	1.73568e-22
MAPK9	XM_003354171,XM_005661439,XM_005661440,XM_005661441,XM_005661444,XM_013994862,XM_021084316,XM_021084317	396609	1.13915	0.377384	0.492759
MAPK8	XM_001929166,XM_003359272,XM_013983427,XM_013983428,XM_021073085,XM_021073086,XM_021073087	396610	1.22729	0.174531	0.265483
IRF1	NM_001097413,XM_021080244	396611	1.34925	0.0399289	0.0770176
ETFB	NM_001205279,XM_005653290	396614	1.49191	0.00563464	0.0139547
ETFA	NM_001244403,XM_021098281	396615	1.02181	0.880224	0.932892
TRAF5	XM_003482755,XM_021063865,XM_021063867	396616	1.41867	0.0590563	0.10725
MAP3K1	XM_003133973,XM_013984792,XM_013984793	396617	1.2613	0.107971	0.178463
ST3GAL3	NM_213759,XM_021093464,XM_021093466,XM_021093467,XM_021093468,XM_021093469,XM_021093470,XM_021093471,XM_021093472,XM_021093473,XM_021093474,XM_021093475,XM_021093477,XM_021093478	396619	-4.43634	3.21139e-15	4.92743e-14
TLR6	NM_213760	396621	1.55727	0.0100599	0.0232899
HMOX2	NM_001244412,XM_013995672,XM_013995673,XM_021085820	396622	2.24	2.9105e-08	1.97036e-07
TLR2	NM_213761,XM_005653576,XM_005653577,XM_005653578,XM_005653579	396623	-2.76493	0.0516117	0.0958338
GSR	XM_003483635	396625	1.72959	0.000130134	0.000468459
MRPL32	XM_003360208,XM_021079164,XR_002340468,XR_002340469	396626	-1.0637	0.678269	0.771073
VDR	NM_001097414,XM_021091108,XM_021091109	396628	2.0453	1.76231e-06	8.91861e-06
TRAF6	NM_001105286,XM_005652801,XM_013990069	396629	-1.00961	0.957851	0.993007
SLC29A1	XM_003128425,XM_005666064,XM_005666065,XM_005666066,XM_005666067,XM_013977982,XM_013977983,XM_021098789,XM_021098790,XM_021098791	396631	-3.2592	2.32098e-13	2.99439e-12
BCL2L11	NM_001160074,NM_001252194,XM_021085825,XM_021085826,XM_021085827,XM_021085828,XM_021085829,XM_021085830,XM_021085832,XR_002342157,XR_002342158,XR_002342159	396632	5.76855	6.55806e-26	2.37396e-24
BAX	XM_003127290,XM_013998624	396633	1.35729	0.0329341	0.064988
THTPA	XM_001928723,XM_013978203,XM_021099223	396635	-1.29549	0.110522	0.182015
UCHL1	NM_213763	396637	-3.69358	3.88942e-10	3.38627e-09
RPS23	NM_213764	396638	1.26226	0.100827	0.168486
SULT1A3	NM_213765	396640	-1.02217	1	1
IRF8	NM_001252427,XM_021093479,XM_021093480	396645	-2.84073	1.82155e-12	2.15608e-11
MYD88	NM_001099923	396646	2.6911	1.62938e-09	1.31426e-08
HSP70.2	NM_213766	396648	2.25564	1.55812e-08	1.09303e-07
SLA-7	NM_213768,XM_005665788,XM_013977626,XM_021098282	396650	1.17745	0.29327	0.402784
ARNT	NM_001315687,XM_001929670,XM_005663493,XM_013997187,XM_021088678,XM_021088679,XM_021088680,XM_021088681	396653	1.2879	0.0834547	0.144039
AHR	NM_001303026	396654	-1.31625	0.0654488	0.117334
STAT1	NM_213769,XM_021074655,XM_021074656,XM_021074657,XM_021074658,XM_021074659,XM_021074660,XM_021074662,XM_021074663,XM_021074664,XR_002338995,XR_002338996,XR_002338997,XR_002338998,XR_002338999	396655	1.62053	0.000748823	0.00230552
IRF3	NM_213770	396656	1.77011	8.47702e-05	0.000317335
IL10RB	NM_213771	396657	2.62231	1.75453e-10	1.59167e-09
IFNAR1	NM_213772,XM_021068507	396658	1.26218	0.117842	0.191886
CXCR4	NM_213773	396659	-1.60628	0.00891314	0.0209273
CD74	NM_213774,XM_021080276,XM_021080278,XM_021080282	396660	1.0257	0.929143	0.971143
DSPP	NM_213777,XM_021100402,XM_021100403,XM_021100404,XM_021100405,XM_021100406	396664	1.36925	0.166054	0.254709
TGFBR1	NM_001038639,XM_005660270,XM_021080713	396665	-1.03574	0.815148	0.882293
GAL3ST2	NM_213778,XM_021074665	396666	8.42746	9.35527e-13	1.13805e-11
PTPN1	NM_001113435,XM_021077276,XM_021077277	396667	1.15515	0.320982	0.432088
SCD	NM_213781,XM_021072070	396670	-1.61184	0.000800196	0.00244853
SREBF2	XM_021091444,XM_021091445,XM_021091446	396675	1.40577	0.017046	0.0369028
ST6GALNAC4	NM_213784,XM_021080818,XM_021080865	396676	1.65902	0.000411779	0.00133884
F3	NM_213785,XM_021088682	396677	3.03283	2.26506e-14	3.22339e-13
AMT	NM_001244426,XM_021068508	396679	1.02347	0.877488	0.930786
NPW	NM_213786	396680	-2.00715	0.0300003	0.0598962
TXNRD1	NM_214154	396681	2.82582	8.39079e-13	1.02911e-11
LEAP2	NM_213788	396687	20.2077	6.93568e-40	6.63069e-38
COASY	NM_213789,XM_013980931,XM_021066181,XM_021066182	396688	1.08016	0.594634	0.699674
DCPS	NM_213790,XM_021102159	396689	-1.69371	0.000362309	0.00118993
BMPR1B	NM_001039745,XM_021100407,XM_021100408,XM_021100409,XM_021100410,XM_021100411,XM_021100412,XM_021100413,XM_021100414,XM_021100415,XM_021100416,XM_021100417,XM_021100418,XM_021100419,XM_021100420,XM_021100421,XM_021100422,XM_021100423,XM_021100424,XM_021100425,XM_021100426,XM_021100427,XM_021100428,XM_021100429	396691	-2.5294	0.000242664	0.000828167
HOPX	NM_213792,XM_005666682,XM_005666683,XM_005666684,XM_005666686,XM_005666687,XM_005666689,XM_021100430,XM_021100431,XM_021100432,XM_021100433	396692	1.94494	0.000178105	0.000623973
TPM2	NM_001129947,XM_005660207,XM_005660208,XM_021080975,XR_301349	396693	1.72079	0.311691	0.422443
HIF1A	NM_001123124	396696	1.06318	0.670684	0.76484
RSC1A1	NM_213793,NM_213793_dup1	396699	1.27575	0.116309	0.189784
RNASE10	NM_001007111,XM_005656307,XM_013989060,XM_013989061,XM_013989063	396701	2.11336	0.227948	0.328465
CD58	NM_213795	396702	2.09472	8.03502e-07	4.33397e-06
SON	XM_003358932,XM_003358933,XM_005657147,XM_005657148,XR_002338035,XR_002338036,XR_002338037,XR_002338038,XR_002338039,XR_002338040	396703	-1.09196	0.537495	0.64725
LAMB1	XM_003130269	396707	-2.37309	6.46134e-09	4.80381e-08
RARA	XM_003131473,XM_003131474,XM_021067021	396709	2.22312	6.85951e-08	4.38139e-07
RARB	XM_005669304	396710	-2.31505	0.00246665	0.00672534
LOC396711	XM_013981330	396711	1.57334	0.106102	0.175804
ABO	NM_213799	396713	2.0577	1.8929e-06	9.54065e-06
KPNA3	NM_001190230,XM_021065149,XM_021065151,XM_021065152	396715	-1.64286	0.000934976	0.0028193
FGF9	NM_213801	396717	-1.54614	0.0568022	0.10397
RYR1	NM_001001534	396718	-2.03874	0.00035865	0.00117973
SORBS2	XM_003359471,XM_003483622,XM_005671728,XM_005671729,XM_005671730,XM_005671732,XM_005671733,XM_021075564,XM_021075565,XM_021075566,XM_021075567,XM_021075568,XM_021075569,XM_021075570,XM_021075571,XM_021075572,XM_021075573,XM_021075574,XM_021075575,XM_021075576,XM_021075577,XM_021075578,XM_021075579,XM_021075580,XM_021075581,XM_021075582,XM_021075583	396719	-1.95127	3.64727e-06	1.74233e-05
DDX58	NM_213804,XM_021064054,XM_021064055,XM_021064056,XM_021064057,XM_021064058,XR_002336113	396723	-1.13179	0.501665	0.614575
OLR1	NM_213805	396724	-1.4898	0.0752286	0.132088
GHRL	NM_213807,XM_013981924	396728	2.08816	0.517394	0.627963
ANGPT2	NM_213808,XM_005671650	396730	-5.60584	0.000264517	0.000893345
GGTA1P	NM_001323055,NM_001323056,NM_213810,XM_005660399,XM_005660402,XM_013993814,XM_013993815,XM_013993817,XM_021081683,XM_021081694	396733	-1.25125	0.171559	0.261673
CXCL16	NM_213811,XM_005669174,XM_013981276	396735	5.60427	4.44315e-30	2.285e-28
ACTR3	NM_001134343,XR_002339000	396738	1.77937	5.75474e-05	0.000223331
SAL1	NM_213814	396739	-4.12622	0.000538084	0.00170454
NR3C1	NM_001008481,XM_005652952,XM_005652953,XM_005652954,XM_005652955,XM_005652956,XM_005652957,XM_013991680,XM_021080376,XM_021080385,XM_021080403,XM_021080408,XM_021080412	396740	1.51166	0.0114436	0.0260486
DNAJB1	NM_001244430	396741	1.99401	1.91619e-06	9.64498e-06
HSP90AB1	NM_001244433,XM_005666063	396742	-2.06447	4.18891e-07	2.37541e-06
CD55	NM_213815,XM_021102161,XM_021102162,XM_021102163,XM_021102164,XM_021102165,XM_021102166,XM_021102168,XM_021102169,XM_021102170,XM_021102171,XM_021102172,XM_021102173,XM_021102174,XR_002346930,XR_002346931,XR_002346932,XR_002346933	396743	1.41022	0.0194586	0.0413044
ICAM1	NM_213816	396750	-2.62729	2.91234e-08	1.97072e-07
RSAD2	NM_213817	396752	-3.34208	0.000218753	0.000751378
SLC9A5	XM_021094077,XM_021094079,XM_021094080,XM_021094081,XR_002344559,XR_002344560,XR_002344561,XR_002344562,XR_002344563	396753	-2.08695	0.0207928	0.0437074
INSR	XM_021083940,XM_021083941,XM_021083942,XM_021083943	396755	1.81063	7.38683e-05	0.000280252
PI3	NM_213819,XM_005672965	396757	-1.26577	0.105021	0.174279
FGFR2	NM_001099924	396762	-3.84006	5.81621e-10	4.95391e-09
GLTP	XM_021072515	396765	2.67604	2.47146e-11	2.50744e-10
RPL3	NM_001244063	396768	-1.46163	0.00756935	0.0181319
MMP3	NM_001166308	396769	1.27592	0.623404	0.72591
GALP	NM_001348949,NM_213825	396772	3.41032	0.00122165	0.00358585
TIMP4	XM_021069344	396774	3.58488	1.71247e-17	3.17658e-16
TIMP3	XM_003126073	396775	5.06701	4.00835e-27	1.62007e-25
THRB	XM_001928465,XM_013981410,XM_013981412,XM_013981413,XM_013981414,XM_013981415,XM_013981416,XM_013981418,XM_013981419,XM_021071425,XM_021071426,XM_021071427,XM_021071428,XM_021071429,XM_021071430,XM_021071431,XM_021071432,XM_021071433,XM_021071434,XM_021071435,XM_021071436	396776	1.17104	0.284931	0.393396
USP18	NM_213826	396777	2.16939	5.03755e-06	2.34781e-05
CBR2	NM_213827	396780	20.7329	7.96557e-58	2.08418e-55
AWN	XM_021073582	396783	-1.35014	0.0548738	0.101098
FOLR1	NM_213830,XM_005653647,XM_013999144,XM_021102175	396784	2.02704	0.0895125	0.152588
LDLR	NM_001206354,XM_021080444,XM_021080449,XM_021080452,XM_021080457	396801	-1.08818	0.552263	0.661032
MYL6	NM_001163997,XM_005655587,XM_005655589,XM_021091112	396807	3.41768	3.66308e-17	6.67047e-16
KIT	NM_001044525	396810	3.74157	6.28916e-16	1.01511e-14
AKR1B1	NM_001001539,XM_021078497,XM_021078498	396816	-3.43725	1.15268e-15	1.82109e-14
PSP-II	NM_213836	396817	1.19647	0.601004	0.705499
PSP-I	NM_213837	396818	1.20834	0.234722	0.336406
DEFB1	NM_213838	396819	-2.53633	0.11103	0.182609
ATP2A3	XM_021067692,XM_021067693	396820	1.68892	0.000269016	0.000907921
GAPDH	NM_001206359,XM_021091114,XR_002343817	396823	-1.0538	0.711363	0.799192
PDE4A	NM_001123159,XM_005654820,XM_005654822,XM_005654824,XM_013987406,XM_021080483	396825	-1.1823	0.54302	0.652394
FAS	NM_213839,XM_021072073	396826	1.1796	0.296963	0.407206
MT-2B	XM_003355808	396827	-1.40841	0.0202186	0.0426991
MAPK6	XM_001925291,XM_005659599,XM_005659601,XM_013992986,XM_021095334,XM_021095339	396833	2.0681	5.48358e-07	3.04023e-06
CALM3	NM_001244209	396838	2.05714	4.96366e-07	2.77779e-06
CSF3	NM_213842,XM_021066184	396839	-1.13084	1	1
SOX9	NM_213843	396840	-2.6363	5.10032e-11	5.00106e-10
BCAT2	XM_003127278,XM_005664688,XM_013998608,XM_013998609,XM_013998610,XM_021094702,XM_021094703	396841	-1.27043	0.0990283	0.165963
TF	NM_213847,XM_021068520	396845	-2.29465	0.00525818	0.0131094
MYLK	XM_001929078,XM_021070231,XM_021070232,XM_021070233,XM_021070234,XM_021070235,XM_021070236,XM_021070237,XM_021070238,XM_021070239,XM_021070240,XM_021070241	396848	1.99249	0.00302528	0.00799996
RHOA	NM_001244437,XM_021068521,XM_021068522	396849	1.71761	0.000152771	0.000543388
PIK3R5	NM_213851	396851	-1.2121	0.462811	0.576783
MSMB	NM_213852	396852	3.13672	6.0091e-14	8.25228e-13
FOLR2	NM_213853,XM_005653648,XM_005653650,XM_005653651,XM_005653652,XM_005653653,XM_005653654,XM_021102177	396853	-2.47925	1.30227e-08	9.27065e-08
DDC	XM_021063927,XM_021063928,XM_021063929,XM_021063930	396857	-2.65148	6.98952e-11	6.70287e-10
NOS2	NM_001143690,XM_005669079,XM_013981166,XM_013981169,XM_021066186,XR_001299931	396859	2.23677	0.00248088	0.00675919
TIMP1	NM_213857	396862	-1.49607	0.00499619	0.0125295
POMC	NM_213858,XM_021085834	396863	1.68895	0.0182482	0.0391306
LOC396866	NM_213859	396866	78.4753	1.72004e-72	8.87641e-70
LOC396867	NM_213860	396867	61.0352	4.41832e-108	7.32164e-105
PPBP	NM_213862	396870	1.21264	1	1
SPINK4	NM_213864	396872	5.52867	3.82496e-30	1.98075e-28
TCN1	XM_021082977,XM_021082978	396873	-2.66129	1.49322e-11	1.55734e-10
ATP2A2	NM_213865,XM_021072075,XR_002338285,XR_002338286	396875	-1.05469	0.709243	0.79741
CFD	XM_013994801	396877	1.47743	0.0060275	0.0148193
CXCL8	NM_213867	396880	2.09452	3.63969e-07	2.08377e-06
FCN2	NM_213868	396881	-16.1575	1.67449e-47	2.37841e-45
SLPI	NM_213870	396886	-1.0497	0.75687	0.836703
UPTI	XM_021077962,XM_021077963,XM_021077964,XM_021077965,XM_021077966	396887	7.899	2.57761e-20	6.08268e-19
RLN2	NM_213872,XM_021082276	396891	-2.11773	0.0339961	0.0668361
PGA5	NM_213873	396892	38.2277	1.00331e-65	3.74083e-63
MX2	NM_001097416	396893	2.37093	2.35432e-06	1.15997e-05
MDH1	NM_213874	396894	-1.28326	0.0810895	0.140672
CHAT	NM_001001541	396896	-1.34391	0.504731	0.617382
ATP1B1	NM_001001542	396898	1.27307	0.0894766	0.152561
AMCF-II	NM_213876	396900	-2.20219	3.07089e-06	1.48314e-05
MYO10	XM_005672397	396902	1.86251	1.50158e-05	6.45006e-05
MYH10	XM_021067863	396903	-1.72712	0.000171523	0.000602612
MYH9	XM_021091538	396904	2.64853	1.77386e-11	1.82985e-10
LOC396905	NM_213877,XM_021080524,XM_021080527,XM_021080532,XM_021080535,XM_021080541,XM_021080544	396905	-1.13119	0.547376	0.656164
HSPA6	NM_001123127	396906	-1.47512	0.0286899	0.0577203
TMBIM6	NM_001005348,XM_021091115,XM_021091116,XM_021091117,XM_021091118	396907	1.60557	0.000889909	0.00269649
AKAP9	NM_001253824,XM_021102178,XM_021102179,XM_021102180,XM_021102181,XM_021102182,XM_021102183,XM_021102184,XM_021102185,XM_021102186,XM_021102187,XM_021102188,XM_021102189,XM_021102190,XM_021102191,XM_021102192,XM_021102193,XM_021102194,XM_021102195,XM_021102196	396908	1.41223	0.0171585	0.037101
ABCC6	XM_021086559	396909	1.13192	0.616836	0.720342
ABCB1	NM_001308246,XM_003130205	396910	9.09531	6.06625e-46	7.93614e-44
GATA2	NM_213879,XM_021068525,XM_021068526	396912	1.6444	0.0371962	0.0723831
JUN	NM_213880	396913	2.4677	4.81683e-10	4.1549e-09
CRYL1	NM_213881,XM_021065153,XM_021065154,XM_021065155	396914	-1.09465	0.585873	0.692295
EDN1	NM_213882	396915	3.42317	1.37637e-14	1.99487e-13
IGF2	NM_213883,XM_021080575,XM_021080576,XM_021080582,XM_021080585,XM_021080593,XM_021080596,XM_021080603,XM_021080607,XM_021080612,XM_021080616,XM_021080621,XM_021080632,XM_021080637,XM_021080641,XM_021080643,XM_021080648	396916	3.30423	0.00157061	0.00449686
TOP2A	NM_213884	396917	-7.30379	2.11305e-38	1.85376e-36
CMAH	NM_001113015	396918	-1.0065	1	1
MAN1A1	NM_213885,XM_021082358	396919	2.3475	8.65531e-05	0.000323684
CD46	NM_213888,XM_021102197,XM_021102198,XM_021102199	396922	1.97304	2.29794e-06	1.13444e-05
STAT2	NM_213889	396923	1.62073	0.00107155	0.00318919
AKR1A1	NM_213890,XM_021093494,XM_021093495,XM_021093497,XM_021093498	396924	-1.06711	0.647802	0.745357
CTSV	NM_213892,XM_005653809,XM_005653810,XM_021064061	396926	-1.04182	0.773177	0.849378
ACY1	NM_213896,XM_021068527	396930	3.60077	7.78013e-18	1.48951e-16
ACADL	NM_213897	396931	-2.98714	6.72658e-11	6.46393e-10
ACADS	NM_213898,XM_005670708	396932	1.43491	0.0119574	0.027098
FUT8	NM_213899,XM_005666321,XM_005666322,XM_021098290	396933	1.36544	0.0319308	0.0632676
RENBP	NM_213900	396934	5.47285	1.5601e-24	5.08022e-23
GANAB	NM_213904,XM_005660772,XM_021080661,XM_021080669,XM_021080674	396938	-1.23167	0.144071	0.226749
PECAM1	NM_213907,XM_005668680,XM_013980836,XM_013980837	396941	-4.64648	8.90927e-08	5.58994e-07
ANXA1	NM_001163998	396942	1.679	0.000285973	0.000960743
GLUL	NM_213909,XM_021102200,XM_021102201,XM_021102202	396944	1.21343	0.176423	0.26764
SERPINE1	NM_213910	396945	1.41635	0.146902	0.230524
PGRMC1	NM_213911	396946	1.36623	0.0285206	0.0574263
HSD11B2	NM_213913	396948	7.83892	3.12951e-33	1.96934e-31
FAAH	NM_213914,XM_013999418,XR_002344418	396949	1.85951	0.000449343	0.00144772
ATP5I	NM_213915	396950	1.4654	0.00739806	0.0177844
RPL36AL	NM_213917	396952	1.03659	0.800717	0.870908
PLK1	XM_021086465,XR_002342378	396953	-5.94455	3.94972e-30	2.03828e-28
PROC	NM_213918,XM_005671629,XM_005671630,XM_013983970,XM_013983971,XM_021074671,XM_021074672,XM_021074673	396954	8.99756	1.49042e-17	2.77852e-16
AURKB	NM_213919,XM_013990048,XM_013990050,XM_021066188,XM_021066189,XM_021066190,XM_021066191,XM_021066192,XM_021066193,XM_021066195,XM_021066196,XM_021066197,XM_021066198	396955	-4.643	5.28704e-23	1.51636e-21
ATP5L	NM_001244137	396956	1.34087	0.0393841	0.076102
HEXB	NM_213921	396958	1.78493	5.92204e-05	0.000229427
ANKRD1	NM_213922,XM_021072076	396959	2.03597	1.01254e-06	5.35877e-06
APEH	NM_213923,XM_005669560	396961	1.4817	0.00654123	0.0159457
ADGRE5	NM_213925,XM_021080704,XM_021080710,XM_021080714,XM_021080718,XM_021080722,XM_021080732,XM_021080742	396964	-2.13913	8.18608e-07	4.40589e-06
UBC	XM_003483411,XM_021074017,XM_021074018	396966	2.35328	2.69505e-09	2.1044e-08
GOT1	NM_213927	396967	1.15498	0.328979	0.440803
GOT2	NM_213928	396968	1.22053	0.161495	0.248996
CTSH	NM_213929	396969	1.0421	0.771833	0.848152
H3F3A	NM_213930	396970	1.23052	0.145148	0.228299
LGALS9	NM_001348968,NM_001348969,NM_001348970,NM_001348971,NM_213932,XM_021066200	396972	2.9077	1.89937e-13	2.47399e-12
ARSA	NM_213933	396973	1.89038	3.2215e-05	0.0001307
VCL	NM_213934,XM_005671073,XM_005671074,XM_021072078	396974	3.07536	1.44137e-14	2.08099e-13
PSMB8	NM_213935	396975	1.03729	0.811218	0.879379
RNASE4	NM_213936	396976	3.24722	2.36287e-14	3.35618e-13
FAU	XM_021082866	396977	1.54121	0.00237626	0.00651045
OXCT1	NM_213938	396978	-2.88991	8.10763e-12	8.77483e-11
PIK3CG	NM_213939,XM_021102203,XM_021102204,XM_021102205,XM_021102206	396979	-2.23709	0.0383018	0.0742536
RPS18	NM_213940	396980	1.00914	0.948819	0.98604
C4BPA	NM_213942	396982	1.39686	0.109146	0.180067
PDXK	NM_213943	396983	2.30837	1.40037e-08	9.92934e-08
DAD1	NM_213944	396984	1.12522	0.411245	0.526555
PLAU	NM_213945	396985	1.43258	0.0117687	0.0267169
FHL3	NM_213946,XM_013999158	396986	1.29645	0.15327	0.238584
WFDC2	NM_213947	396987	2.19718	4.25934e-08	2.81078e-07
TIMP2	NM_001145985,XM_013989846,XM_021066201,XM_021066202	396988	2.90716	2.75103e-11	2.77409e-10
RPL19	XM_003131509	396989	1.01941	0.892154	0.942321
SLC12A4	NM_213949	396992	1.71229	0.00051173	0.00162867
RPL29	NM_213950,XM_005669562	396993	-1.00768	0.957061	0.992464
SLC35A4	NM_213951,XM_021080759,XR_002340864,XR_002340865	396994	1.10344	0.506915	0.619175
CLDN5	NM_001161636	396997	-2.3489	0.381173	0.495455
ACO2	NM_213954	396999	1.14398	0.345014	0.458237
GALNS	NM_213955,XM_021093500,XM_021093501	397000	2.2568	4.32599e-08	2.84596e-07
POLR2B	XM_003129037	397001	-1.22399	0.159539	0.246412
HNF1B	NM_213956,XM_021066204,XM_021066205,XM_021066206,XM_021066207	397002	1.92294	7.47129e-06	3.38099e-05
SLC1A1	NM_001164649	397003	2.25025	1.82816e-07	1.09499e-06
SSTR1	NM_001190231,XM_013978119	397004	1.1682	0.449565	0.564094
VDAC1	NM_213960,XM_005652948,XM_005652949,XM_005652950,XM_021080765	397010	1.10699	0.474469	0.587462
OPTN	NM_213961,XM_005656827,XM_005656828,XM_013989749,XM_013989750	397011	1.36611	0.0305374	0.0609115
HADHA	NM_213962	397012	1.3204	0.0521307	0.0966479
PPARGC1A	NM_213963,XM_021100438,XM_021100439,XM_021100440,XM_021100441,XM_021100442,XM_021100444	397013	1.57979	0.0119202	0.0270261
HTT	NM_213964,XM_013978501,XM_021100445,XM_021100446,XM_021100447	397014	-1.18674	0.238423	0.340397
PTTG1	XM_003134092,XM_005672563,XM_005672564,XM_005672565,XM_005672566,XM_013984882,XM_021076846	397015	-4.84752	9.64174e-25	3.1884e-23
SMAD1	NM_213965,XM_021100448,XM_021100449,XM_021100451,XM_021100452,XM_021100453,XM_021100454,XM_021100455	397016	-1.16501	0.294339	0.404103
HADHB	NM_001348972	397017	1.38597	0.0228339	0.0474626
SCARB1	NM_213967	397018	-2.99818	2.52102e-13	3.23567e-12
ITGB1	NM_213968,XM_013980285,XM_021064065	397019	-1.01746	0.903236	0.950951
TNFRSF1A	NM_213969	397020	2.11602	2.35327e-07	1.3877e-06
TAGLN	NM_001244150,XM_005667370,XM_005667371	397021	7.46862	3.15242e-32	1.84373e-30
EEF1G	XM_005660798	397022	-1.24281	0.125387	0.20234
PTGFRN	XM_013997237	397023	-1.73092	0.000204001	0.000704438
CLU	NM_213971,XM_021072080,XM_021072081,XM_021072082,XM_021072084,XM_021072085,XM_021072086,XM_021072087,XM_021072088	397025	1.15593	0.309282	0.420132
SUCLG2	XM_003132309,XM_021070828	397026	-1.25728	0.110669	0.182214
CAPN1	NM_001348784,XM_005660702,XR_002340871,XR_002340872	397027	2.12958	1.61685e-07	9.75867e-07
FTH1	NM_213975,XM_005660803	397030	1.36241	0.0293411	0.0588241
SELENOW	XM_021094647	397032	-1.03258	0.845147	0.905692
B2M	NM_213978	397033	2.11742	1.76143e-07	1.05714e-06
OAZ1	NM_001122994,NR_125342	397034	1.14019	0.355431	0.469339
FTL	NM_001244131	397035	2.17646	5.82563e-08	3.75502e-07
SOD1	NM_001190422	397036	1.06221	0.670549	0.764804
FBP1	NM_213979	397038	1.14118	0.382873	0.497011
MDH2	NM_001244153	397039	-1.41729	0.0145369	0.0321666
UGP2	NM_213980,XM_021085835,XM_021085836,XM_021085837,XM_021085838	397040	1.98362	2.2173e-06	1.09973e-05
LGALS4	NM_213981	397041	4.36234	1.96883e-23	5.89622e-22
CD47	NM_213982,XM_021068528,XM_021068529,XM_021068530,XR_002337496,XR_002337497,XR_002337498,XR_002337499	397042	1.52621	0.00307508	0.00811434
PSMC5	NM_213983,XM_005668681,XM_013980839,XM_021066208,XM_021066209,XM_021066210,XM_021066211	397043	1.02978	0.838235	0.900291
SUMO2	NM_213984	397044	-1.09289	0.532781	0.642456
KCNN3	NM_213985,XM_021088689,XM_021088690,XM_021088691,XM_021088692,XM_021088693	397045	1.15318	1	1
RPL22	NM_213987	397047	1.055	0.705866	0.794692
SRD5A2	NM_213988,XM_021085840,XM_021085841	397048	-2.42589	0.0938808	0.15853
DNASE1	NM_213991,XM_005662188,XM_005662189,XM_013995699,XM_013995700,XM_013995701,XM_013995703,XM_021085842,XM_021085844,XM_021085845,XR_002342160	397051	-1.80284	9.87222e-05	0.000365164
SULT1E1	NM_213992,XM_021100456,XM_021100457,XM_021100458,XM_021100459	397052	8.93558	1.96411e-38	1.7333e-36
DLAT	NM_213994	397054	-1.76152	9.90675e-05	0.000366351
CYP27B1	NM_213995,XM_021091124	397055	-3.79255	2.88502e-05	0.000118211
RHBG	NM_213996,XM_021088694,XM_021088695	397056	-1.24489	0.148073	0.231995
IL18	NM_213997,XM_005667326,XM_005667327	397057	-1.13647	0.37091	0.485923
PSMA4	NM_001244468,XM_021098292	397058	-1.25905	0.107084	0.177213
ITGA2B	NM_213998	397059	2.06566	3.79927e-05	0.000151788
DUOX2	NM_213999,XM_021082558	397060	7.85372	1.80822e-39	1.67501e-37
TFRC	NM_214001	397062	-2.1047	4.26968e-07	2.4203e-06
IGFBP2	NM_214003	397064	-3.79434	1.23226e-19	2.73481e-18
OSTF1	NM_214005	397066	1.72962	0.000154245	0.000547455
CD9	NM_214006	397067	1.8949	7.99106e-06	3.59188e-05
EGFR	NM_214007	397070	1.20788	0.192629	0.287661
C3	NM_214009,XM_021080819	397072	-7.72583	5.40845e-41	5.48718e-39
ABCG2	NM_214010	397073	31.4936	1.726e-72	8.87641e-70
UPK2	NM_214012,XM_021102209	397075	1.03928	0.870628	0.925287
FOXO1	XM_021065269	397077	1.37952	0.0467737	0.0879897
TGFB1	NM_214015,XM_021093503	397078	-3.39934	1.85428e-16	3.18237e-15
ENPEP	NM_214017	397080	37.3108	2.41494e-76	1.56593e-73
KCNN4	NM_214018	397081	-1.20511	0.195358	0.290392
DHRS4	NM_214019	397082	-2.22239	2.89625e-07	1.68204e-06
EGF	NM_214020,XM_021100461,XM_021100462,XR_002346366	397083	-6.8716	2.5485e-19	5.51644e-18
TGFB2	XM_021064293,XM_021064294,XM_021064295,XM_021064296,XM_021064297,XM_021064298	397084	-5.54851	0.00394482	0.0101664
MYO6	NM_214021,XM_005659426,XM_005659428,XM_005659429,XM_005659430,XM_013992810,XM_013992811,XM_013992812,XM_021082579,XM_021082594,XM_021082601,XM_021082615,XM_021082634,XM_021082663,XM_021082674,XM_021082684	397085	2.18498	7.30734e-08	4.64543e-07
TNF	NM_214022	397086	-1.70507	0.14239	0.224459
SPP1	NM_214023,XM_005667004,XM_005667005,XM_021100464	397087	-1.43614	0.0108083	0.0247612
PPP2R1A	NM_214024	397088	1.43602	0.0113801	0.0259198
PPP2R2A	NM_001164020,XM_005670440,XM_013982663,XM_013982664,XM_021072095,XM_021072096	397090	1.10351	0.492529	0.605272
PRKAR1A	NM_214026,XM_005656932,XM_021066213	397091	-1.14546	0.340625	0.453701
INHBA	NM_214028,NM_214028_dup1	397093	-1.85681	5.92977e-05	0.000229646
IL1A	NM_214029,XM_005655198,XM_013987856,XM_013987857,XM_021085846	397094	1.11786	0.508439	0.620528
GGT1	NM_214030,XM_005670882,XM_021072097,XM_021072098,XM_021072099,XM_021072100	397095	13.2825	2.70899e-46	3.63981e-44
ENG	NM_214031,XM_005660449,XR_002341416,XR_002341417	397096	-3.84834	5.11339e-15	7.72656e-14
DGKA	NM_214032,XM_005663874,XM_005663875,XM_005663877,XM_021091126,XM_021091127,XM_021091128	397097	3.57066	2.41662e-17	4.43861e-16
PCSK1	NM_214038	397103	1.76948	0.000746964	0.00230027
ACADM	NM_214039	397104	-1.51681	0.00376759	0.00976535
POU2F2	NM_214040,XM_021093506,XM_021093507,XM_021093508,XM_021093509,XM_021093510,XM_021093511,XM_021093512	397105	4.12733	1.50364e-06	7.69571e-06
NTAN1	NM_214042	397107	2.06791	5.12251e-07	2.85277e-06
DPYD	NM_214044,XM_021088696	397109	1.56718	0.00305869	0.00807815
SCG5	NM_001105287,XM_021082727	397110	-1.95709	5.60653e-06	2.59677e-05
TBXAS1	NM_214046,XM_021078508,XM_021078509	397112	-2.83819	8.17632e-10	6.86608e-09
SLC5A1	NM_001164021,XM_021072101	397113	2.50411	2.54598e-10	2.26691e-09
GSTO1	NM_214050	397117	2.26796	1.36494e-08	9.68905e-08
DGAT1	NM_214051,XM_005655311,XM_021088697	397118	5.31241	5.15309e-28	2.22763e-26
PLAT	NM_214054	397121	14.31	1.07934e-51	1.85026e-49
MT3	NM_214056	397123	-1.56675	0.19969	0.295395
RBP4	NM_214057,XM_021072103,XR_002338287	397124	1.13645	0.378098	0.493433
ESD	NM_214060,XM_005668414	397127	1.10302	0.492205	0.604974
MX1	NM_214061	397128	-2.16842	6.17611e-07	3.38766e-06
DLD	NM_214062	397129	-1.14352	0.350467	0.463745
HMGB2	NM_214063,XM_021072104,XM_021072105	397130	-4.09108	1.71261e-21	4.41902e-20
ATP4B	NM_001001258,XM_005653839,XM_021065156	397131	9.25829	3.96678e-09	3.02457e-08
FDX1	NM_214065	397133	1.12593	0.431143	0.545985
DAO	NM_214066	397134	11.2291	3.40985e-38	2.93957e-36
CAST	NM_214067,XM_021080889,XM_021080896,XM_021080902,XM_021080909,XM_021080916,XM_021080919,XM_021080921,XM_021080923,XM_021080928,XM_021080930,XM_021080941,XM_021080948,XM_021080955,XM_021080960,XM_021080966,XM_021080969,XM_021080972,XM_021080976,XM_021080979,XM_021080986,XM_021080989,XM_021080994,XM_021080998,XM_021081001,XM_021081005,XM_021081007,XM_021081010	397135	2.06552	4.64157e-07	2.61619e-06
PPP2CB	XM_021075810,XM_021075811	397136	2.01036	1.24422e-06	6.49733e-06
FUT1	NM_214068	397138	-1.20911	0.198827	0.294411
OVGP1	NM_214070	397140	-4.16082	8.34737e-06	3.7374e-05
NPL	NM_214071,XM_021102211,XM_021102213,XR_002346939	397141	-1.55127	0.0193835	0.0411862
SMAD4	NM_214072,XM_005654429,XM_013985326,XM_021082766,XR_297958	397142	1.00312	0.984975	1
CBR1	NM_214073	397143	-1.39981	0.387478	0.501549
CYP24A1	NM_214075	397145	-1.2676	0.81105	0.879262
CLCN2	XM_005670042,XM_013982255,XM_013982256,XM_021069949,XM_021069950,XM_021069951,XM_021069952	397147	7.3869	8.50125e-39	7.6841e-37
KMO	NM_214076	397148	-1.30384	0.82237	0.887662
CHGB	NM_214081	397154	1.19496	0.26464	0.370529
RAMP2	NM_214082	397155	1.01874	1	1
IL2RG	NM_214083,XM_021079496,XM_021079497	397156	1.39472	0.406933	0.522103
VEGFA	NM_214084,XM_013977975	397157	2.38481	1.80118e-09	1.44424e-08
ATP7A	XM_003135200,XM_013990937,XM_013990938	397159	1.62425	0.00190006	0.00534972
CD34	NM_214086,XM_005656760	397160	-2.03129	0.109021	0.179921
CCND2	NM_214088	397162	-1.87288	1.49423e-05	6.42032e-05
RAMP3	NM_214089,XM_021078510,XM_021078511,XM_021078512	397163	1.12267	0.640257	0.739586
KCNE3	NM_214093,XR_002346940,XR_002346941	397168	-3.86953	1.74824e-18	3.56679e-17
BEST1	XM_013994220	397169	1.47371	0.37983	0.495217
SOX6	XM_021085317,XM_021085318,XM_021085319,XM_021085320,XM_021085321,XM_021085322,XM_021085323,XM_021085324,XM_021085325,XM_021085326,XM_021085327,XM_021085328,XM_021085330,XM_021085331,XM_021085332,XM_021085333,XM_021085334,XM_021085335,XM_021085336,XM_021085337,XM_021085338,XM_021085339,XM_021085341,XM_021085342,XM_021085343,XM_021085344,XM_021085345,XM_021085346,XM_021085347,XM_021085348,XM_021085…	397173	3.30359	5.01048e-10	4.31196e-09
IHH	NM_001244470,XM_021074681	397174	4.46137	2.67764e-23	7.92346e-22
COL11A1	XM_001929372	397175	1.50448	1	1
TAF1B	XM_021087858,XM_021087859,XM_021087860,XM_021087861	397176	-1.87947	2.64144e-05	0.000109065
DUOX1	NM_214096	397177	7.24965	5.25098e-19	1.11876e-17
IL18R1	NM_214098,XM_021085848,XM_021085849,XM_021085850,XM_021085851	397179	3.76568	7.87691e-12	8.54373e-11
MTHFR	XM_003127574,XM_003127575,XM_005664995,XM_005664996,XM_021095342,XM_021095343,XM_021095344,XM_021095345,XM_021095346,XR_002344905	397180	1.1488	0.3836	0.497692
SHMT1	XM_021067989,XM_021067990,XM_021067992,XM_021067993,XR_002337397,XR_002337398,XR_002337399,XR_002337400,XR_002337401,XR_002337402,XR_002337403,XR_002337404	397181	-4.98518	2.54702e-24	8.09943e-23
IGFBP5	NM_214099	397182	-1.48134	0.0188801	0.04026
PRKCA	XM_021066740	397184	1.77633	8.41716e-05	0.000315332
SLC31A1	NM_214100	397186	1.0105	0.945209	0.983249
PPP1R12A	XM_021092811	397190	1.2355	0.14737	0.231088
HSP90B1	NM_214103,XM_021091129	397191	-1.27917	0.0832393	0.143784
VTN	NM_214104	397192	-1.08931	1	1
GUCY2C	NM_214105,XM_021091130	397193	1.5659	0.0020861	0.00579801
ADM	NM_214107	397195	3.15903	4.33159e-15	6.59198e-14
DPEP1	NM_214108,XM_013994190,XM_021093525	397196	3.44155	2.53377e-07	1.48891e-06
CELA2A	NM_214109	397197	-1.12439	0.599013	0.703883
SFTPD	NM_214110,XM_005671145,XM_013983376	397198	2.57298	1.36883e-09	1.11617e-08
JAK2	NM_214113,XM_021082799,XM_021082802,XM_021082806,XM_021082809	397201	3.58142	9.09523e-17	1.60718e-15
JAK1	NM_214114,XM_021093526,XM_021093527,XM_021093528,XM_021093530,XM_021093531,XM_021093532,XM_021093533,XM_021093534,XM_021093535,XM_021093536,XM_021093537,XM_021093538	397202	1.71924	0.00016192	0.00057184
SLC4A2	XM_021078859,XM_021078860,XM_021078861,XM_021078862	397203	1.12493	0.412826	0.527764
PPP1R14B	NM_214115	397205	-1.00133	0.994734	1
CSF2	NM_214118	397208	1.43601	0.0942354	0.159039
GFPT1	NM_001194979,XM_005662490	397209	1.28556	0.0775396	0.135585
CSNK2B	NM_001145377,XM_001926307,XM_005665790	397211	1.28163	0.0843042	0.145337
DBI	NM_214119	397212	1.0361	0.804357	0.874304
IGF2R	NM_001244473	397214	1.25195	0.120696	0.195686
OPRD1	XM_003356260,XM_013999083	397216	2.29854	0.154702	0.240186
F5	NM_214120	397217	-1.63499	0.00912636	0.0213674
KPNA2	NM_001163404,XM_021066215	397218	-3.59337	3.85817e-18	7.5612e-17
KPNA5	XM_001925212,XM_005654392,XM_005654393	397220	1.08711	0.615881	0.719396
ITGB7	XM_003355416,XM_005652560,XM_005652561,XM_013985719,XM_013985831,XM_021091698,XM_021091699	397221	-1.16802	0.539296	0.648869
HRH4	NM_214122,XM_021093540	397224	-1.87688	0.163583	0.251747
CDKN2B	NM_214124,XM_021082816,XM_021082822,XR_301271	397227	11.8364	6.60975e-54	1.20217e-51
NR1I2	NM_001038005,XM_005670184,XM_013982404,XM_013982405,XM_013982406,XM_021068536,XM_021068537,XM_021068538	397228	1.49224	0.00509314	0.0127405
SLC35C1	NM_001244475,XM_003353889,XM_005660968	397229	1.22356	0.180006	0.272029
HHEX	NM_001244579	397232	-1.97194	7.96081e-05	0.000299288
KPNA1	NM_001163405	397235	1.47484	0.00870982	0.0205146
OCLN	NM_001163647,XM_005672521,XM_005672522,XM_005672523,XM_005672524,XM_005672525	397236	3.63986	2.01772e-18	4.09418e-17
PPARA	NM_001044526	397239	2.86658	0.000395595	0.00129186
TUFT1	XM_021089859,XM_021089860	397240	3.97918	1.23448e-20	2.96473e-19
PPP3CA	NM_214128,XM_021100469,XM_021100470,XM_021100471,XM_021100472,XM_021100473	397241	1.15673	0.324804	0.436329
CASP3	NM_214131	397244	1.19951	0.213967	0.312485
NECTIN1	NM_001001262,XM_021102215	397247	-1.61945	0.00124617	0.00364704
PLK3	XM_003128058	397250	3.55385	6.33049e-15	9.48873e-14
PLK2	XM_003133981	397251	1.17393	0.26274	0.368211
GDF11	NM_001244310,XM_021091131	397254	-3.72865	9.30501e-09	6.72685e-08
NEK2	XM_003130413,XM_021063863	397258	-7.31879	7.06915e-34	4.74907e-32
SMAD3	NM_214137,XM_021082849	397260	1.35022	0.0405241	0.0779841
AKAP10	NM_214138	397262	-1.04576	0.78084	0.854284
CLCN5	NM_214139	397263	-1.02501	0.930064	0.971695
S100G	NM_214140	397265	4.88418	2.22382e-26	8.33317e-25
BIRC5	NM_214141,XM_021066218	397266	-5.20516	2.64745e-26	9.89575e-25
HCST	NM_214142,XM_013998329,XM_013998330,XM_013998331,XM_013998332	397267	1.64873	0.0153921	0.033833
ALCAM	XM_003358827,XM_013982482,XM_021070497,XM_021070498	397269	-1.44081	0.0124367	0.0280819
IGFBP1	NM_001195105	397270	-4.7895	0.0024261	0.00662932
AIF1	NM_001129950,XM_013977627,XM_021098301	397271	1.70912	0.0511323	0.0951111
PRDX5	NM_214144	397273	2.85092	6.32223e-13	7.83788e-12
TP53	NM_213824	397276	-2.22381	7.653e-08	4.85508e-07
PMAIP1	NM_214147	397278	-1.20506	0.333358	0.445619
TFAM	NM_001130211	397279	-1.59308	0.00232084	0.00637901
ACVR2A	NM_001204765	397282	2.07748	7.82494e-07	4.22677e-06
NEUROD1	XM_021075510	397283	1.37408	0.274434	0.381445
CLCA1	NM_214148	397284	1.93848	4.83583e-06	2.26086e-05
ITGAV	NM_001083932,XM_021074686,XM_021074687,XM_021074688,XM_021074689,XM_021074690	397285	-1.05933	0.691305	0.782232
PDX1	NM_001141984	397288	4.31055	3.16136e-13	4.00923e-12
ZFX	XM_003134981,XM_005673500,XM_013986016,XM_021080656,XM_021080657,XM_021080658,XM_021080659,XM_021080660,XM_021080662	397294	-1.21559	0.192704	0.287744
PPARD	NM_001130241,NM_214152,XM_005665910,XM_013977808	397297	2.70797	1.58786e-11	1.64797e-10
ENTPD1	NM_214153,XM_005671301,XM_005671303,XM_005671304,XM_013983585	397298	-3.1597	0.189409	0.283562
MTR	XM_001927058,XM_021073435,XM_021073436	397300	-5.39746	5.47004e-19	1.16377e-17
CALU	XM_003134705,XM_003484023,XM_021079308	397301	-1.10699	0.47955	0.59274
CD247	NM_214155,XM_005663131,XR_002343035,XR_303056,XR_303057	397302	-2.03482	2.64695e-05	0.000109263
LBP	NM_001128435	397303	-16.1041	2.10231e-61	6.53204e-59
RXRA	XM_021071446,XM_021071451,XM_021071454,XM_021071455,XM_021071463,XM_021071473,XM_021071477,XM_021071478,XM_021071479,XM_021071488,XM_021071495,XM_021071498,XM_021071500,XM_021071508,XM_021071514,XM_021071517,XM_021071521,XM_021071523,XM_021071532,XM_021071541,XM_021071547,XM_021071554,XM_021071560,XM_021071570,XM_021071581,XM_021071592,XM_021071603,XM_021071614,XM_021071623,XM_021071624,XM_021071…	397306	1.76999	7.89502e-05	0.000297114
CEBPA	XM_003127015	397307	2.43902	6.69818e-09	4.97741e-08
SREBF1	NM_214157,XM_021066226	397308	1.30901	0.0615514	0.111176
PIGR	NM_214159,XM_021102216	397315	-15.4716	2.36128e-52	4.14308e-50
ACRBP	XM_003126533	397317	1.63748	0.00288296	0.0076848
CASP1	NM_214162	397319	1.39143	0.0905417	0.153867
MMP1	NM_001166229	397320	-1.29883	0.0692105	0.122823
IGFALS	NM_001048186,XM_013987754	397322	-1.85052	0.319467	0.430284
ACACA	NM_001114269,XM_021066227,XM_021066228,XM_021066229,XM_021066230,XM_021066231,XM_021066233,XM_021066234,XM_021066235,XM_021066236,XM_021066237,XM_021066238	397324	-1.50044	0.005682	0.0140626
KCNQ1	XM_021082619,XM_021082620	397326	-1.17429	0.260322	0.365734
TIGD4	NM_214164	397327	-1.0786	0.846735	0.906939
VCAN	NM_001206429,XM_005661535,XM_005661536,XM_021081073	397328	-8.51285	1.83537e-38	1.62933e-36
XPO1	XM_013996110,XM_021087484,XM_021087485,XM_021087486,XM_021087487,XM_021087488	397330	-1.19846	0.206816	0.304066
CXADR	XM_013982543,XM_021070833	397333	2.29672	1.32426e-08	9.41374e-08
DHDH	NM_214166	397337	2.1832	9.95542e-08	6.2036e-07
WT1	NM_001001264,XM_013994456,XM_021081114,XM_021081119,XR_002340965	397338	3.66267	3.71322e-10	3.24423e-09
F8	NM_214167	397339	-1.46913	0.0844638	0.145579
STAT5B	NM_214168,XM_021066239,XM_021066240,XM_021066241,XM_021066242,XR_002336818	397340	-1.01789	0.91241	0.95795
ADAM17	NM_001099926,XM_021085853,XM_021085854,XM_021085855	397343	1.02384	0.875853	0.929382
ADAM9	XM_001925664,XM_021075120	397344	1.1273	0.405766	0.521375
ADAM10	NM_001130531	397345	1.21669	0.184962	0.278106
MMP13	XM_003129808,XM_021062710,XM_021062711,XM_021062712	397346	4.54321	1.78442e-24	5.77284e-23
CD59	NM_214170,XM_005661031	397347	-3.05352	6.75098e-06	3.06964e-05
GPD2	XM_021075775,XM_021075776,XM_021075777,XM_021075778,XM_021075779,XM_021075780	397348	1.91632	6.99803e-06	3.1781e-05
IGF1R	NM_214172,XM_021082915,XM_021082918,XM_021082920	397350	-2.07927	1.1381e-06	5.97243e-06
HPRT1	NM_001032376,XM_021079503,XM_021079504	397351	-2.53789	2.92369e-10	2.58623e-09
ADRB2	NM_001128436,XM_021081158	397357	1.66004	0.0323189	0.0639262
SLC9A3	XM_021077062,XM_021077063	397358	-1.71723	0.000178927	0.00062656
CEBPB	NM_001199889	397360	-1.64663	0.00262873	0.00710362
ENSA	XM_021089895	397361	1.42702	0.0136593	0.0305144
ARPP19	NM_214175,XM_005659588,XM_005659589,XM_021082942	397362	1.76072	9.12819e-05	0.000339835
TYK2	NM_001114670,XM_005654825,XM_005654826,XM_005654827,XM_013987408,XR_001303183,XR_002340978	397363	-1.3071	0.0637403	0.114685
CNGA1	XM_021101171	397366	1.09858	1	1
SLC23A2	NM_214178,XM_021077278,XM_021077279,XM_021077280,XM_021077282,XM_021077283,XM_021077284,XM_021077285,XM_021077286	397367	3.11082	1.2842e-13	1.69792e-12
GHSR	NM_214180,XM_021068541,XM_021068542	397372	1.14459	0.840383	0.901948
MYO7A	NM_001099928	397373	-2.86581	1.68868e-09	1.35841e-08
SLC5A4	NM_214182	397376	-1.12925	0.561991	0.670254
CACNA2D1	NM_214183,XM_005667682,XM_005667683,XM_005667684,XM_013979783,XM_013979785,XM_021102218,XM_021102219,XM_021102220,XM_021102221,XM_021102222,XM_021102223,XM_021102224,XM_021102225,XM_021102226,XM_021102227,XM_021102228,XM_021102229,XM_021102230,XM_021102231,XM_021102233	397377	-1.33286	0.154899	0.240442
PPP1CB	NM_214184,XM_021085856,XM_021085857	397378	1.21283	0.176777	0.268068
CDC20	NM_001123094,XM_021093549,XM_021093551	397379	-2.72104	8.33964e-12	9.00633e-11
B4GALT4	XR_001300547	397380	1.57152	0.00218221	0.00603224
MTTP	NM_214185	397381	12.5038	9.46644e-32	5.30761e-30
MUC1	XM_021089728,XM_021089729,XM_021089730	397382	4.06875	1.97912e-21	5.08907e-20
DDOST	NM_214188	397385	-1.44933	0.00939087	0.0218973
THRA	NM_214190,XM_021066243,XM_021066244,XM_021066245	397387	1.16053	0.313342	0.424179
PROS1	XM_021070736	397388	-1.34798	0.0394564	0.0762244
MCT7	NM_214191,XM_021085858,XM_021085859	397389	-1.67598	0.0667299	0.119215
SLC25A11	XM_021067766,XM_021067767	397390	-1.09085	0.549975	0.658663
MMP2	NM_214192	397391	-7.6617	0.00444385	0.0112714
ALOX5AP	NM_001164001,XM_013980423,XM_021065157,XM_021065158	397392	-1.39004	0.0643813	0.115601
CAPN2	NM_001100188	397393	2.93794	1.45919e-13	1.91739e-12
CAMK2G	NM_214193,XM_005671076,XM_005671077,XM_005671078,XM_005671080,XM_005671081,XM_005671082,XM_005671083,XM_005671085,XM_005671086,XM_005671087,XM_005671088,XM_013983319,XM_013983321,XM_013983322,XM_021072108,XM_021072109,XM_021072110,XM_021072111,XM_021072112,XM_021072113,XM_021072114,XM_021072115,XM_021072117,XM_021072118,XM_021072119,XM_021072120,XR_001301003,XR_002338288,XR_002338290,XR_002338291…	397394	1.31004	0.0641657	0.115311
CD40	NM_214194	397395	-1.25761	0.367018	0.481416
AMY2	NM_214195,XM_005663621,XM_005663623,XM_021088708,XM_021088709,XM_021088710,XM_021088711	397397	2.46274	5.89857e-07	3.25097e-06
DNASE2	NM_214196	397398	-1.9739	1.48057e-05	6.36898e-05
FCGRT	NM_214197,XM_013998635,XM_013998636,XM_013998637,XM_013998639,XM_021093552,XM_021093554	397399	1.3773	0.0249463	0.0512605
TGFB3	NM_214198,XM_005666355,XM_013978322	397400	-2.2731	9.82517e-06	4.34428e-05
RAMP1	NM_214199	397401	1.21925	1	1
PLIN2	NM_214200,XM_005660074,XM_005660075,XM_013993524,XM_021082975	397402	-1.28802	0.0754368	0.132392
GPX1	NM_214201	397403	1.15748	0.308144	0.418749
FCER1G	NM_001001265	397406	1.36686	0.780907	0.854284
PKIA	NM_214204	397408	-1.44753	0.0356407	0.0696287
IL5	NM_214205,XM_013995115	397409	2.15624	0.000336931	0.00111419
NPC2	NM_214206	397410	1.67465	0.000315235	0.00104895
MMP7	NM_001348795	397411	-1.2558	0.110593	0.182111
MIF	NM_001077213	397412	1.28808	0.0746255	0.131169
FXYD3	NM_214208,XM_005664469,XM_021093555	397413	2.30263	7.34285e-09	5.41599e-08
MT1A	NM_001001266	397417	1.74023	0.00178204	0.00505368
UBA52	NM_214211,XM_005652916,XM_013991270,XM_013991276	397418	1.52935	0.00281747	0.00754123
TFF2	XM_003358971	397420	2.37029	0.00291919	0.00776057
FABP6	NM_214215	397423	1.58679	0.00295265	0.00783641
QPCT	XM_003481245	397424	1.91913	1.39205e-05	6.02118e-05
IMPA1	NM_214216,XM_021088713,XM_021088714,XM_021088715	397425	1.32545	0.0550289	0.101309
OTC	NM_001164002	397438	3.25551	0.157928	0.244279
SCP2	NM_001168415	397439	1.24496	0.130244	0.208796
THOP1	NM_214223	397442	-2.44655	2.27189e-09	1.79684e-08
GNMT	NM_001110419	397444	-4.13656	0.00281319	0.00753114
ROCK2	XM_013987936,XM_021087831,XM_021087832,XM_021087833,XM_021087834,XM_021087835,XM_021087836,XM_021087837,XR_002342860,XR_002342861	397445	1.90393	9.50393e-06	4.20973e-05
ECE1	XM_021097679	397446	-1.0102	0.947011	0.984781
ROCK1	XM_005653400	397447	1.02466	0.869793	0.924838
LOC397451	XM_021076925	397451	1.46212	0.0813696	0.141061
ADAP1	NM_214226	397453	2.81185	1.57453e-11	1.63528e-10
ITPR1	XM_021069276,XM_021069277,XM_021069278,XM_021069279,XM_021069280,XM_021069281,XM_021069282,XM_021069283,XM_021069284	397454	-3.43274	6.69938e-13	8.28479e-12
SLC9A1	NM_001007103	397458	3.67086	1.20229e-17	2.27009e-16
PTBP1	NM_214231,XM_005661413,XM_021081310,XM_021081318,XM_021081329,XM_021081338	397461	-1.47029	0.00693764	0.0167695
GLRX	NM_214233,XM_005654989	397463	2.24994	2.03783e-08	1.39863e-07
GAL	NM_214234	397465	2.41196	0.186747	0.280308
MLN	NM_214235,XM_013977795,XM_013977796	397466	1.385	0.0613729	0.110867
CCK	NM_214237,XM_005669402,XM_021068544	397468	1.28119	0.610546	0.714275
PPP2R1B	XM_003357285,XM_005667316,XM_013979368,XM_021062773,XR_002335629	397470	-1.22432	0.168633	0.257948
ATP6V1H	NM_214240,XM_005653063,XM_013993240,XM_013993244	397472	1.683	0.000497188	0.00158611
F12	NM_214242,XM_021081362,XM_021081368,XM_021081376,XM_021081384,XM_021081389	397474	-2.27146	0.000878797	0.00266769
CPA1	NM_214244,XM_005673165,XR_002340207	397476	14.5381	2.15059e-14	3.06341e-13
SCAMP1	NM_214245	397477	1.39533	0.023006	0.0477673
CES1	NM_214246,XM_021093557,XM_021093558,XM_021093559,XM_021093560,XM_021093562,XM_021093563,XR_002344419	397478	1.38598	0.0215931	0.0452113
HSD11B1	NM_001348961,NM_214248,XM_021102234,XM_021102235,XM_021102237,XM_021102238,XM_021102239	397480	-2.8138	2.31612e-08	1.58162e-07
ATP1A1	NM_214249,XM_021088717	397481	1.18055	0.242098	0.34466
PAFAH1B1	NM_214250,XM_005657017,XM_005657018,XM_013990003	397482	1.63428	0.000611122	0.00191195
ITGA2	NM_001244272,XM_021076566	397483	-1.03372	0.817154	0.883823
TGFA	NM_214251,XM_021085860	397484	-1.13035	0.409631	0.524668
GHR	NM_214254,XM_013990636,XM_013990637,XM_021076567,XM_021076568,XM_021076569,XM_021076570,XM_021076571,XM_021076572,XM_021076573,XM_021076574,XM_021076575	397488	6.03696	8.99615e-24	2.74936e-22
INHBB	NM_001164842	397490	-1.60268	0.00751483	0.0180274
DPP4	NM_214257	397492	7.33077	9.83478e-36	7.44548e-34
PRKAR2A	NM_214258	397493	1.32094	0.0908295	0.154286
ABAT	NM_214263	397500	3.28208	1.38432e-13	1.82221e-12
POU2F1	NM_214264,XM_005663132,XM_005663133,XM_005663134,XM_005663135,XM_013996798	397501	-1.5076	0.0513512	0.0954451
PRKAA2	NM_214266,XM_021093564,XR_002344420	397504	-1.03366	0.844783	0.905469
CYBA	NM_214267,XM_021093565	397507	2.04819	7.32008e-07	3.97277e-06
KITLG	NM_214269,XM_021091141,XM_021091142	397509	-2.04154	1.04526e-05	4.60395e-05
UOX	NM_214270	397510	1.15318	1	1
TGFBR3	NM_214272,XM_021088719,XM_021088720,XM_021088721	397512	1.17279	0.349688	0.462996
POU2F3	XM_021062978,XM_021062979,XM_021062980	397514	-1.61097	0.0380039	0.0737528
CS	NM_214276,XM_021091143,XM_021091144,XM_021091145,XM_021091147	397519	1.42724	0.0130479	0.0292936
ANPEP	NM_214277,XM_005653523,XM_005653524,XM_021098304	397520	227.373	3.39605e-172	5.06487e-168
IRF6	NM_214278,XM_005667890,XM_005667891,XM_005667892,XM_005667893,XM_013979999,XM_021102240	397521	2.56448	9.17181e-11	8.60846e-10
PSME2	NM_214279,XM_013978159	397522	-1.0125	0.931922	0.972956
GNAI2	NM_001123116,XM_005669568,XM_005669569,XM_021068546	397523	-1.0499	0.733849	0.817311
VCP	NM_214280,XM_021083237,XM_021083238	397524	-1.17752	0.250635	0.355278
PLTP	NM_214283,XM_021077289,XM_021077290	397527	-1.58993	0.628704	0.728848
SDC4	NM_214284,XM_021077291	397528	2.08129	5.01216e-07	2.79968e-06
BGLAP	NM_001164004,XM_013996978	397530	-2.41207	0.00441553	0.0112101
COL5A2	NM_001105289,XM_021074694,XM_021074695	397532	-1.60948	0.0427403	0.0816652
COL5A1	NM_001014971	397533	-2.03791	0.030067	0.0600212
SLCO1A2	NM_001256595,XM_021091148,XM_021091149,XM_021091150,XM_021091151,XM_021091152,XM_021091153,XM_021091154,XM_021091156,XM_021091157,XM_021091158,XM_021091159,XM_021091160,XM_021091161,XM_021091162,XM_021091163,XM_021091164,XM_021091166,XM_021091167,XM_021091168,XR_002343818,XR_002343819	397534	2.90091	0.00557603	0.013821
ABCC2	XM_021073710	397535	19.1043	7.14732e-71	3.43855e-68
BCL2L1	NM_214285,XM_021077292,XM_021077293,XM_021077294,XM_021077295,XM_021077296,XM_021077297,XM_021077298,XM_021077299,XM_021077300,XM_021077301,XM_021077302	397536	1.73796	0.000121614	0.000440871
LPL	NM_214286,XM_021072174	397537	-1.33516	0.0498186	0.093107
ME1	XM_001924333	397538	1.60877	0.000961931	0.00289648
CHGA	NM_001164005	397540	-1.40459	0.0183226	0.0392506
PTGS1	XM_001926129	397541	3.13178	2.5243e-12	2.92067e-11
SERPINE2	NM_214287	397542	-2.02614	0.000897488	0.00271724
BAK1	XM_001928147,XM_013977773,XM_021098603,XM_021098604	397543	1.96946	4.37142e-06	2.06119e-05
RGS16	XM_021063763	397544	3.92756	0.0018476	0.00521581
MFGE8	NM_001122984,XM_013996945,XM_021098306	397545	-1.24525	0.12786	0.205686
PGD	XM_003127557	397546	2.00953	1.14701e-06	6.01707e-06
UCP2	NM_214289	397549	6.28033	1.33682e-26	5.12529e-25
STAT5A	NM_214290,XM_021066247	397550	1.22261	0.236387	0.337981
ATP4A	NM_214291,XM_021093567,XM_021093568,XM_021093569,XM_021093570	397552	-1.50173	0.242949	0.345673
NR1H3	NM_001101814,XM_005660919,XM_013994339,XM_013994340,XM_013994342,XM_013994345,XM_013994346,XM_013994347,XM_013994348,XM_021081446,XM_021081456	397553	1.30223	0.0693849	0.123103
TMOD3	NM_214294	397556	1.10425	0.509871	0.621768
NOS3	NM_214295	397557	1.2771	0.518493	0.629092
UPK3A	XM_003125969,XM_021091394	397558	10.6105	2.17054e-51	3.63723e-49
RND3	NM_214296	397559	1.67256	0.000464755	0.00149175
FASN	NM_001099930	397561	-2.06275	4.54229e-07	2.56508e-06
HBEGF	NM_214299,XM_021081491	397564	4.78132	3.13588e-25	1.07514e-23
CNN2	XM_003353959	397565	-1.60757	0.000965963	0.00290568
PGM1	NM_001246318,XM_021093571,XM_021093573,XR_002344421	397566	1.34473	0.037881	0.0735814
MGST1	NM_214300,XM_021091169,XM_021091170,XM_021091171	397567	2.3484	2.94618e-09	2.2885e-08
CAT	NM_214301,XM_021081498	397568	-1.19888	0.206234	0.303301
CTSK	NM_214302,XM_005663466	397569	-1.06726	0.666091	0.760941
OAS1	XM_021073680	397570	1.25965	0.335804	0.448199
PSME1	NM_214304	397572	1.05295	0.717712	0.80479
STEAP1	NM_214305,NM_214305_dup1	397573	-2.23513	7.32273e-05	0.000278245
HSD17B4	NM_214306,XM_021081510,XM_021081514	397574	-1.19242	0.219285	0.318785
HSPE1	NM_214307	397575	-1.51076	0.00384213	0.00993784
APOE	NM_214308	397576	5.54726	0.00023063	0.000789447
NUDT2	NM_214309,XM_005668056	397577	-1.75705	0.000233591	0.0007983
TXN	NM_214313,XM_021083263	397581	2.05934	4.62509e-07	2.60887e-06
LIPE	NM_214315,XM_013988600,XM_013988601,XM_013988602,XM_021093574	397583	2.78904	5.26653e-11	5.1505e-10
CDKN1B	NM_214316	397584	1.59047	0.00181519	0.00513599
CAPNS1	NM_214318	397587	1.52829	0.00291306	0.00774863
EIF2AK2	NM_214319,XM_021085862	397588	-1.60825	0.00188801	0.00531981
CDKN3	NM_214320,XM_021083270,XM_021083277,XM_021083285,XM_021083292,XM_021083298,XM_021083300,XM_021083308,XM_021083312,XM_021083318,XM_021083324,XM_021083327	397589	-2.77135	3.16611e-11	3.16271e-10
PTGS2	NM_214321	397590	28.7231	2.22168e-48	3.34688e-46
NPC1	NM_214322	397591	2.22063	6.95628e-08	4.43549e-07
JUP	NM_214323	397592	2.99711	4.623e-14	6.38402e-13
AMBP	NM_001164006,XM_021083336	397593	-2.19738	0.000627583	0.00196016
LMAN2	XM_005661451,XM_013994865	397594	-1.06364	0.665145	0.760209
GCG	NM_214324,XM_005671882,XM_005671883	397595	-1.10523	0.485755	0.598723
RHOT2	NM_214325	397596	1.20955	0.19249	0.28754
RPL35	NM_214326	397598	1.54081	0.00238212	0.0065235
B3GNT5	NM_214327,XM_005670018,XM_013982232,XM_013982235,XM_013982236,XM_021068547,XM_021068549	397599	2.45837	1.2783e-08	9.10439e-08
GATA6	NM_214328,XM_005656112,XM_005656113,XM_005656114,XM_021093576	397600	2.42412	1.13106e-09	9.34546e-09
ARAF	NM_214329,XM_005657798	397601	1.18738	0.230602	0.331841
GPI	NM_214330	397602	1.18668	0.227785	0.328465
IDH2	NM_001164007	397603	1.22272	0.158305	0.244761
HADH	NM_214331	397604	-1.02299	0.874718	0.928706
RACK1	NM_214332	397605	-1.03148	0.826833	0.891124
RPN1	NM_214333	397606	-1.77259	6.38522e-05	0.000245373
RPS15	NM_214334	397607	1.52575	0.00297825	0.00789507
TPM4	NM_214335,XM_005661198,XM_021081566	397608	2.06391	4.36901e-07	2.47284e-06
PPP1R14A	NM_214337,XM_021093577	397610	2.05223	0.000318818	0.00105946
RPS4X	NM_001204283	397611	-1.02995	0.835028	0.897493
DNAJA4	NM_214339	397613	-3.08221	0.000577021	0.00181631
IL4R	NM_214340,XM_021085863,XM_021085864,XM_021085865,XM_021085866,XM_021085867,XM_021085868,XM_021085869,XM_021085870,XM_021085871,XM_021085872,XM_021085873,XM_021085874,XM_021085875,XM_021085876	397614	1.42819	0.0155751	0.0341648
IL13RA1	NM_214341	397615	-1.01954	0.89945	0.948021
PDE5A	XM_021101648,XM_021101649,XM_021101650,XM_021101652,XM_021101653,XM_021101654	397616	1.01092	0.94575	0.983743
HR	NM_001083930	397617	2.42343	1.68268e-07	1.01355e-06
OXSR1	NM_214342,XM_021068550	397618	1.74983	0.000117868	0.000428648
QDPR	NM_214343	397619	-1.18606	0.238443	0.340397
FN1	XM_003133642	397620	-1.76186	7.63379e-05	0.000288229
SLC15A1	NM_214347	397624	1.33411	0.12745	0.205114
PSME3	NM_214348,XM_005668789,XM_021066248	397625	1.02062	0.88776	0.938744
POFUT1	NM_001129952,XM_021077305,XM_021077306	397627	-1.91102	1.53007e-05	6.5611e-05
ANGPTL4	NM_001038644	397628	4.61149	3.88597e-23	1.12973e-21
GPAM	XM_005671462	397629	-1.43533	0.0159969	0.034982
PC	NM_214349	397630	3.69758	9.40039e-17	1.65718e-15
AKAP13	XM_021099911,XM_021099912	397631	1.71276	0.000204818	0.000707096
B3GALNT1	NM_214351,XM_005652413,XM_021068551,XM_021068552,XM_021068553,XM_021068554,XM_021068555,XM_021068556,XM_021068557,XM_021068558,XM_021068559,XM_021068560,XM_021068561,XM_021068562	397634	-1.50416	0.0199309	0.0421451
ATP2B1	NM_214352,XM_021091175,XM_021091176,XM_021091177,XM_021091178,XM_021091180,XM_021091181,XM_021091182,XR_002343820	397636	2.37103	2.55181e-09	2.00198e-08
PPIA	NM_214353,XM_013985800,XM_021078519	397637	-1.11361	0.447783	0.562188
EPHX1	NM_214355	397639	-2.14515	1.74321e-07	1.04705e-06
TBRG4	NM_001123101,XM_005673332,XM_005673333	397641	-1.28991	0.0824009	0.14247
B3GAT3	XM_003353828,XM_013994208,XM_013994209	397642	1.19723	0.218442	0.317869
FGF2	XM_021100546	397643	-2.53651	2.32738e-07	1.37468e-06
SAT1	NM_214358	397645	1.13085	0.38562	0.499708
NLN	NM_214359,XM_005672488,XM_005672489,XM_005672490,XM_005672491,XM_005672492,XM_021076576	397646	-3.79622	5.44438e-17	9.81832e-16
MCL1	NM_001348806	397648	1.22208	0.158797	0.245394
LTF	NM_214362,XM_021068563	397649	-3.41156	0.00429585	0.0109579
RPS12	NM_214363	397650	1.21324	0.172727	0.263152
VDAC3	NM_214364,XM_021077307,XM_021077308	397651	2.23185	2.68217e-08	1.8249e-07
PRKACA	XM_003123353,XM_003354103	397652	1.25815	0.112842	0.18506
ACTG1	XM_003357928	397653	2.79095	1.28327e-12	1.54096e-11
PEMT	NM_214365,XM_021066249,XM_021066250,XM_021066251,XM_021066252	397654	-1.37882	0.037724	0.0733146
RAN	XM_021072701	397655	-1.73823	0.000108652	0.000398728
PPP2CA	NM_214366	397656	1.26298	0.101348	0.169242
CTNNB1	NM_214367,XM_005669377,XM_013981492,XM_021068564,XM_021068565,XM_021068566	397657	1.11579	0.440105	0.554415
VDAC2	NM_214369,XM_021072175	397659	1.23879	0.132017	0.21073
PKIG	NM_214371,XM_005672949,XM_005672950,XM_021077309,XM_021077310	397661	5.9031	2.92754e-29	1.4039e-27
CCNB1	NM_001170768	397662	-6.04922	7.97489e-32	4.50521e-30
APP	NM_214372,XM_005670302,XM_005670303,XM_005670304,XM_005670305,XM_005670306,XM_021068567,XM_021068568	397663	-1.34609	0.0366365	0.0713964
TPT1	NM_214373	397664	1.44009	0.0102262	0.0236309
PCBP2	NM_001244512,XM_005652521,XM_005652522,XM_005652523,XM_005652524,XM_005652525,XM_005652526,XM_005652527,XM_005652528,XM_005652529,XM_005652530,XM_005652531,XM_005652532,XM_005652533,XM_005652534,XM_005652535,XM_005652536,XM_005652539,XM_005652540,XM_005652541,XM_005652542,XM_005652544,XM_005652545,XM_013983275,XM_013983624,XM_013983785,XM_013983828,XM_013983865,XM_013983899,XM_013983927,XM_013984…	397665	-1.19402	0.211678	0.309821
FHL1	NM_214375,XM_005657914,XM_005657915,XM_005657916,XM_013991001,XM_013991003,XM_013991004,XM_021079519,XM_021079520,XM_021079521,XM_021079522,XM_021079523,XM_021079524,XM_021079525,XM_021079526,XM_021079528,XM_021079529	397667	1.41086	0.0313396	0.0622618
AREG	NM_214376	397668	5.04609	8.42592e-27	3.29827e-25
PPARG	NM_214379,XM_005669783,XM_005669784,XM_005669788,XM_005669789,XM_013981980,XM_013981981,XM_013981982	397671	3.32663	3.90433e-16	6.46991e-15
HMGCS2	NM_214380	397673	22.9493	8.8297e-61	2.58208e-58
CAMK2D	NM_214381	397674	-1.4565	0.0100281	0.0232252
PTGR1	NM_214385,XM_021083385,XM_021083390	397678	1.01712	0.909078	0.955259
GSTA1	NM_214389	397682	3.87876	1.55512e-19	3.42585e-18
IL15	NM_214390,XM_005666851,XM_005666852,XM_005666853,XM_013978869,XM_013978870,XM_013978871,XM_013978872,XM_021100480	397683	-1.4286	0.0905182	0.153845
CYP2D25	NM_214394	397687	-4.3339	2.83804e-10	2.51764e-09
SERPINA1	NM_001348942,NM_214395	397688	-1.70523	0.0206205	0.0434185
DLST	NM_214397	397690	1.03581	0.807953	0.877307
APOA1	NM_214398	397691	4.7511	2.17437e-25	7.57678e-24
IL6	NM_214399	399500	2.99377	0.0884894	0.151241
ADRA2A	NM_214400	399501	-1.58993	0.628704	0.728848
PTH	NM_214401,XM_021081593	399502	-1.08931	1	1
LIF	NM_214402,XM_005670785,XM_013983025,XM_013983026	399503	1.01486	0.937257	0.977159
GLS	XM_021076049,XM_021076050,XM_021076051,XM_021076052,XM_021076053,XM_021076054	399525	2.15524	1.13678e-07	7.0261e-07
CPT1A	NM_001129805	399527	1.20569	0.198703	0.294286
CPT1B	NM_001007191,XM_021091195	399528	1.41572	0.0560442	0.102835
FABP3	NM_001099931	399532	-1.47221	0.00662417	0.0161058
MUT	NM_214405	399535	1.21699	0.177248	0.268674
GALM	NM_214406	399536	-1.12485	0.411823	0.527113
GPX4	NM_214407	399537	-1.04003	0.783255	0.856099
PRDX6	NM_214408	399538	2.10156	2.40482e-07	1.41537e-06
SUCLG1	NM_214409,XM_005655225,XM_021085885	399539	1.32337	0.0489149	0.0916018
SUCLA2	XM_021065584,XM_021065585	399540	1.06223	0.681413	0.773586
TLR4	NM_001113039,NM_001293316,NM_001293317,NR_120680	399541	-1.53651	0.00543766	0.0135094
SLC5A5	NM_214410	399542	7.53864	5.55759e-08	3.5928e-07
LRPAP1	NM_001113436	399654	1.0529	0.72029	0.806547
COX7A1	NM_214411	399685	-1.02697	1	1
DMP1	NM_001129953,XM_005667009,XM_005667010,XM_021100481,XM_021100482,XM_021100483	399688	1.44521	0.0679252	0.120931
CYP1A1	NM_214412,XM_021098317	403103	-1.47193	0.00915598	0.0214153
CYP2B22	NM_214413	403104	7.63895	5.55759e-08	3.5928e-07
CYP2C32	XM_013983597	403106	18.8198	3.51895e-40	3.4079e-38
CYP2C34	XM_021074019	403108	9.89069	4.28359e-33	2.67303e-31
CYP2C42	NM_001167835	403111	9.06095	5.76915e-44	6.82866e-42
CFTR	NM_001104950,XM_021078520,XM_021078522,XM_021078523	403154	-3.38749	3.99267e-16	6.59431e-15
INSIG2	gene-INSIG2	403160	-1.61196	0.731885	0.815856
NAPRT	XM_021090465,XM_021090466	403161	1.84691	2.17152e-05	9.10233e-05
INSIG1	NM_001244521	403162	1.22765	0.150594	0.235229
EPCAM	NM_214419	403163	2.96813	6.33026e-14	8.65349e-13
PCK2	NM_001161753,XM_021098318	403165	1.86696	2.01837e-05	8.50097e-05
A2M	XM_013988396,XM_021092376	403166	-10.8103	3.84271e-48	5.61864e-46
CYP2C49	NM_214420	403215	18.2562	6.928e-49	1.0652e-46
CYP3A29	NM_214423	403324	4.964	2.70309e-21	6.8795e-20
CYP51	NM_214432,XM_005667583,XM_005667584	403334	1.93044	4.4735e-06	2.10599e-05
TEC	XM_003128960,XM_013978655,XM_013978657,XM_021101172,XM_021101173	404277	1.42279	0.0187873	0.0400908
VTI1B	NM_214437	404692	1.07929	0.602441	0.706741
ADIPOR2	NM_001007192,XM_005664110,XM_021091197	404694	1.86473	2.07189e-05	8.71161e-05
ADIPOR1	NM_001007193,XM_005668010	404695	1.08969	0.551369	0.66012
HYAL3	NM_214439,XM_005669570,XM_005669571	404696	4.12141	8.68482e-18	1.65634e-16
HYAL2	NM_214440,XM_005669574,XM_005669575,XM_005669576,XM_013981684,XM_021068571	404697	1.76235	0.000103793	0.000382782
HYAL1	NM_214441	404698	8.7798	1.23025e-42	1.34911e-40
LOC404703	NM_214444,XM_021074698	404703	-1.58993	0.628704	0.728848
GEM	XM_001926976,XM_005662965	404772	1.34751	0.0792117	0.138074
NFKBIA	NM_001005150	406188	1.71363	0.000213722	0.000735281
DNAJC6	NM_001145378,XM_005656148,XM_005656150,XM_005656151,XM_005656152,XM_005656153,XM_013988882,XM_021093582,XM_021093584,XM_021093585	406190	-1.24777	0.131711	0.210558
TNFSF10	NM_001024696,XM_021068572	406191	3.00131	1.16895e-12	1.41164e-11
ANXA2	NM_001005726,XM_005659537,XM_013992912	406192	1.69165	0.000224286	0.000768613
WNK1	XM_013997884	406235	1.05695	0.70036	0.789762
CP	NM_001267694,XM_013991587,XM_021068574	406870	-4.26622	0.000184687	0.000644009
HSPA5	XM_001927795,XM_021068830	407060	1.24683	0.120428	0.195351
IVL	NM_214448	407242	1.33752	0.256224	0.361354
LDHA	NM_001172363,XM_013994501,XM_021081651,XM_021081655,XM_021081659	407245	1.38377	0.022135	0.0461968
LOC407246	gene-LOC407246	407246	-1.57328	0.00294263	0.00781591
PGK1	NM_001099932	407608	1.04203	0.77143	0.847852
SOX2	NM_001123197	407739	-1.97083	0.00293503	0.00779851
HAS3	NM_001001268,XM_021093586,XM_021093588,XM_021093589,XM_021093590	408053	-3.45904	6.83672e-12	7.48625e-11
GDF9	NM_001001909	414285	1.82402	0.000274376	0.000924127
MBP	NM_001001546	414286	1.52051	0.0785622	0.137102
SMTN	NM_001244360	414369	1.02376	0.875224	0.929046
CCRL2	NM_001001617,XM_013981563,XM_013981564,XM_013981567,XM_021068577,XR_002337501,XR_002337502,XR_002337503,XR_002337504,XR_002337505	414370	1.1519	0.567827	0.675325
CCR1	NM_001001621	414374	1.93302	0.0107606	0.0246708
XCR1	NM_001001622,XM_005669459,XM_021068580,XM_021068581	414375	-2.56845	0.194536	0.289494
CFLAR	NM_001001628,XM_005652441,XM_005652443,XM_005652444,XM_005652445,XM_005652446,XM_005652447,XM_013996333,XM_013996365,XM_021074699,XM_021074701,XM_021074702	414381	2.42488	1.48803e-09	1.20677e-08
MTHFD1	XM_001924329,XM_021099913	414382	-4.07141	4.81032e-21	1.19568e-19
CHCHD3	NM_001244176,XM_021078525,XM_021078526,XM_021078527,XM_021078528,XM_021078529,XM_021078530	414383	-1.01034	0.944713	0.982876
TMEM251	NM_001001629	414384	1.62499	0.0012276	0.00360047
SRM	XM_003481950,XM_013998975	414385	-3.33355	2.51073e-15	3.88434e-14
PDZD11	NM_001001630,XM_013990916,XM_013990917,XM_021079531	414386	1.92803	7.24042e-06	3.28218e-05
TPM3	NM_001001632,XM_005663358,XM_005663360,XM_005663361,XM_005663362,XM_005663363,XM_005663366,XM_005663367,XM_005663368,XM_005663370,XM_005663371,XM_005663372,XM_005663373,XM_005663374,XM_005663376,XM_013997044,XM_021088728,XM_021088729,XM_021088730,XM_021088732,XM_021088733,XM_021088734	414388	1.30028	0.064917	0.116479
ATXN10	XM_013997462,XM_013997463,XM_021091386	414389	-1.27272	0.0940689	0.158812
RPS3A	NM_001137619	414390	-1.00463	0.97405	1
RPS29	XM_021101312,XM_021101317	414391	1.64166	0.000501115	0.00159796
RPS17	NM_001001634	414392	1.22345	0.154957	0.240457
RPS20	NM_001129954	414395	1.19	0.219806	0.319418
ACTB	XM_003124280,XM_021086047,XR_002342206	414396	2.92843	1.2179e-13	1.62031e-12
RPS16	NM_001137620	414397	1.31533	0.0534971	0.0988914
RPL23	NM_001129955	414398	1.21298	0.173221	0.263776
MRLC2	XM_003127841,XM_013999248,XM_021096133	414399	2.13053	1.36052e-07	8.31587e-07
TAF10	XM_021062337	414401	1.82524	3.07867e-05	0.000125383
POLR2I	NM_001205404,NM_001205406	414403	1.03169	0.830484	0.894349
LYAR	XM_003128852	414404	-2.96708	8.70483e-13	1.06165e-11
TFG	XM_021070561,XM_021070562,XM_021070563,XM_021070564	414406	1.29837	0.0675714	0.120459
SCARB2	NM_001244155,XM_005666776	414407	-1.00263	0.986134	1
ODC1	NM_001122983,XM_021085889	414408	-1.1721	0.266889	0.372975
RARS	NM_001244260	414410	1.21742	0.171252	0.261284
ASS1	XM_003353686,XM_005660523,XM_021070248	414411	5.99056	2.91745e-26	1.08236e-24
SDHB	NM_001104953	414412	1.18779	0.228333	0.328925
NPEPPS	XM_003131527	414413	1.9914	1.65241e-06	8.39948e-06
POLR1C	XM_005666040,XM_005666041	414414	-1.84103	3.05708e-05	0.000124606
MRPS11	NM_001244528,XM_005660028	414415	-1.29947	0.0759549	0.133207
RPL12	XM_005660442	414416	-1.00641	0.96413	0.997831
EIF1B	NM_001001635	414417	1.15046	0.33663	0.449222
RPL7	NM_001113217	414418	1.01565	0.912783	0.958274
RPL32	NM_001001636,XM_021068582	414419	1.11389	0.446618	0.561103
RPS28	NM_001001587,XM_013987364	414420	1.68216	0.000263012	0.000888865
RPL11	NM_001001638	414422	1.22367	0.15461	0.240186
GNRHR2	NM_001001639,XM_021088735,XM_021088736	414423	-1.19139	0.336784	0.449367
MAOA	NM_001001640,XM_005673569,XM_021079532	414424	4.92413	4.01404e-26	1.4637e-24
EPHX2	NM_001001641	414425	1.42346	0.0225177	0.0468969
PRKAG1	NM_001001642,XM_005655543,XM_021091200,XM_021091201	414426	1.16832	0.281281	0.389441
GDI2	NM_001001643	414427	-1.11201	0.455323	0.569397
MKLN1	XM_003134667,XM_013990796,XM_021078930,XM_021078931,XM_021078932,XM_021078933,XM_021078934,XM_021078935,XM_021078936	414428	-1.11587	0.448296	0.562595
NUP88	XM_021067743,XM_021067744,XR_002337334	414429	-1.48385	0.00612504	0.0150393
MED27	NM_001001644,XM_013986927	414430	-1.79117	0.000132522	0.000476248
UTP4	XM_021093876	414432	-2.75871	2.39958e-11	2.43949e-10
UPF3B	XM_003135340,XM_003135341	414433	-1.55773	0.00282371	0.00755252
WDR83OS	NM_001001645,XM_005652849	414435	1.3335	0.0448412	0.0848681
C5	NM_001001646,XM_021083557	414437	-6.55349	6.12274e-32	3.48529e-30
ASIP	NM_001001648,NM_001011646,NM_001011647,NM_001011648,XM_005672859,XM_013985281,XM_021077312,XM_021077313,XM_021077314	414439	1.6162	0.0226658	0.0471725
PDZK1IP1	NM_001001769,XM_005656118,XM_021093593	414756	2.47277	5.33827e-10	4.5782e-09
CYB5A	NM_001001770,XR_001306269	414799	-1.47272	0.00675751	0.0163856
MAGED1	NM_001001860,XM_005673621,XM_013986140,XM_021079533,XM_021079534,XM_021079535,XM_021079536	414852	-1.73503	0.000126764	0.000457541
PLD2	XM_021067789	414900	1.63224	0.00151984	0.00436572
MITF	NM_001038001,XM_013981884,XM_021068583,XM_021068584,XM_021068585,XM_021068586,XM_021068587,XM_021068588,XM_021068589,XM_021068590,XM_021068591,XM_021068592,XM_021068593	414902	-1.55388	0.0246594	0.0507163
CXCL2	NM_001001861	414904	-2.74153	5.69738e-11	5.52475e-10
TNNC2	NM_001001862	414905	1.82971	0.0555684	0.102125
MAOB	NM_001001864,XM_013986071	414909	-1.20375	0.19681	0.291975
SPI1	NM_001001865,XM_005660921	414912	1.22239	0.365882	0.480265
CCS	NM_001001866	414913	1.00594	0.972267	1
COL17A1	XM_013983710	414914	2.92429	1.52444e-13	1.99785e-12
LGALS1	NM_001001867	414915	3.48862	6.01596e-17	1.08099e-15
RNF114	NM_001001869	414917	1.14024	0.380434	0.495455
SLC6A14	NM_001348402	431671	1.03275	0.823806	0.888762
CLDN3	NM_001160075	431781	3.14779	3.76601e-15	5.75474e-14
FADS1	NM_001113041	444995	-2.75145	5.27666e-12	5.84233e-11
FADS2	NM_001171750	444997	-2.71238	6.43102e-12	7.07318e-11
MRC1	NM_001255969	445003	24.9474	7.90379e-61	2.35754e-58
NAT6	NM_001003663	445004	3.42023	2.26056e-16	3.83549e-15
MAPK3	XM_021088019	445013	2.82165	9.67819e-13	1.17541e-11
CCL27	NM_001003922	445453	-1.06908	0.888764	0.939673
APOF	NM_001003925	445462	-6.8287	2.86341e-10	2.53743e-09
C1R	XM_021092408	445464	-3.83762	0.0103193	0.0237833
C4A	NM_001123089	445467	-3.0901	2.97603e-14	4.18328e-13
DSTN	NM_001004031,XM_021077315	445516	2.02719	8.32415e-07	4.47535e-06
RNH1	XM_021082539,XM_021082540,XM_021082541,XM_021082542,XM_021082543	445517	1.24327	0.128738	0.206807
SPAI-2	NM_001004032	445518	1.32716	0.0853291	0.146799
SLC52A2	NM_001004033,XM_005662796,XM_013996382,XM_021088739,XM_021088740	445519	-1.64433	0.0013069	0.00380167
TNXB	NM_001123204,XM_021098327,XM_021098328,XM_021098329,XM_021098330,XM_021098331,XM_021098332,XM_021098333,XM_021098334,XM_021098335,XM_021098336,XM_021098337,XM_021098338,XM_021098339,XM_021098340	445520	-2.16469	9.40746e-06	4.1732e-05
HMGB1	NM_001004034,XM_005668316,XM_005668317,XM_005668318,XM_021065159,XM_021065160,XM_021065161	445521	-2.8066	1.07506e-12	1.30142e-11
ULBP1	NM_001004035	445523	-1.52126	0.297676	0.407776
GAST	NM_001004036	445524	1.89983	0.180027	0.272029
CA11	NM_001004038,XM_005664669,XM_013998572	445526	-1.77349	0.235318	0.336888
WAS	XM_021080061,XM_021080062,XM_021080063,XM_021080064	445527	1.01883	1	1
SLA-DMA	NM_001004039,NM_001113705	445528	1.67144	0.000928555	0.00280107
TTL	NM_001004041,XR_001307533	445530	-1.657	0.0232644	0.0482297
ATP6V1A	NM_001004042	445531	1.02461	0.874505	0.928547
CFL1	NM_001004043	445532	2.02318	8.53296e-07	4.58431e-06
S100A11	NM_001004045	445534	1.57209	0.00148547	0.00427855
FABP1	NM_001004046,XR_002342171	445535	120.181	4.58926e-150	3.42221e-146
ST3GAL1	NM_001004047,XM_005662836,XM_005662837,XM_005662838,XM_013996463,XM_021088741,XM_021088742,XM_021088743,XM_021088744	445537	-1.03228	0.835351	0.897775
HSD3B1	NM_001004049,XM_021088745	445539	-6.2555	3.95366e-16	6.53713e-15
PREP	NM_001004050,XM_021083601	445540	-1.57649	0.00161291	0.00461248
CCL25	NM_001025214,XM_005661258,XM_005661259,XM_021081930	448799	29.3692	9.10597e-77	6.17302e-74
FGL2	NM_001005152	448808	5.42364	4.70768e-23	1.35541e-21
MYC	NM_001005154	448810	-2.02015	1.33462e-06	6.91852e-06
IGFBP3	NM_001005156	448812	-11.847	5.82615e-08	3.75502e-07
DDX39B	NM_001005157,XM_005665792,XM_005665793,XM_005665794,XM_021098341,XR_002345590,XR_002345591	448813	1.35977	0.0307945	0.0612931
STS	XM_021080518,XM_021080957	448816	-9.17965	0.00141036	0.0040756
ACVR2B	NM_001005350,XM_013981457,XM_021068594	448845	-2.04992	7.48777e-06	3.3871e-05
EHHADH	XM_021069979	448846	-1.12116	0.436518	0.551324
ISG20	XM_005660030,XM_021062570,XR_002335557,XR_002335558	448855	2.87959	4.06059e-12	4.56709e-11
GC	XM_003356971	448964	-1.90364	0.033068	0.0652432
LAMTOR5	XM_013997277	448965	1.58997	0.00126336	0.00369083
NDUFB8	NM_001144842	448979	1.38373	0.0235512	0.0487633
ACSL4	NM_001038694,XM_005673819,XM_005673820,XM_005673821,XM_005673822,XM_013986330,XM_021079540,XM_021079541	448980	-2.22229	4.52668e-08	2.97143e-07
C2	NM_001101815	448981	-3.88356	1.04893e-17	1.99283e-16
ACSL1	NM_001167629,XM_005671707,XM_005671708,XM_005671709,XM_021074704,XM_021074705,XM_021074706,XM_021074707,XM_021074708	448982	-1.61794	0.00121177	0.00356107
BAMBI	NM_001201485	449001	-1.76665	0.00286179	0.00763794
NNAT	NM_001122990,XM_005672916,XM_021077318	449004	7.33885	9.45135e-06	4.18893e-05
BPIFA1	NM_001005727,XM_005672834,XM_005672835,XR_308742	449524	-5.35954	1.79281e-27	7.48961e-26
HILPDA	NM_001348757	449525	1.16557	0.330521	0.442455
EPRS	XM_021064314,XM_021064315	449526	-1.2953	0.072784	0.128371
PHF20	XM_005672899,XM_021078127,XM_021078128,XM_021078129,XM_021078130,XM_021078131	449527	-1.38546	0.0289758	0.0582171
EIF4G1	NM_001246253,XM_005670027,XM_005670029,XM_005670030,XM_005670031,XM_005670032,XM_013982243,XM_013982244,XM_013982247,XM_021068595,XM_021068596,XM_021068597,XM_021068598,XM_021068599,XM_021068600,XM_021068601,XM_021068602,XM_021068603,XM_021068604,XM_021068605,XM_021068606,XM_021068607,XM_021068608,XM_021068609,XM_021068610,XM_021068611,XM_021068612,XM_021068613	449528	-1.2563	0.109131	0.180062
GBA	NM_001005730,XM_013997000	449572	1.80544	4.48233e-05	0.000177508
RXFP4	NM_001005844	450213	-1.05482	0.769832	0.846764
JPT1	NM_001048069,XM_013980752	450242	1.78666	5.31452e-05	0.000207272
P2RY4	NM_001244168	450244	17.4143	6.96523e-12	7.6158e-11
P2RY2	NM_001006591,XM_021102250,XM_021102251,XM_021102252	450248	2.01882	1.89682e-06	9.55715e-06
JPT2	NM_001048070	474165	-1.77828	9.66995e-05	0.000358216
HSPD1	NM_001254716	492279	-2.80448	1.26217e-12	1.51684e-11
TERT	NM_001244300	492280	-1.41078	0.0290387	0.0582805
MADCAM1	NM_001037998,XM_021081941,XM_021081945	492312	-3.44154	0.000153408	0.000545003
THBS1	NM_001244536	492313	9.99668	1.04302e-43	1.22485e-41
TAC3	NM_001007196,XM_005663900	492314	9.93025	8.51014e-22	2.25436e-20
BMP7	NM_001105290,XM_005673044,XM_005673045,XM_021077319,XM_021077320	492315	-5.37841	1.21381e-27	5.14283e-26
COX5B	NM_001007517	492822	1.68197	0.000271701	0.00091574
HSPB1	NM_001007518	493184	2.27748	1.09243e-08	7.84421e-08
IFRD1	NM_001007519,XM_005673237,XM_013985699,XM_021078531	493185	2.51359	4.91657e-10	4.23603e-09
SOCS3	NM_001123196,XM_021066253	493186	1.69202	0.00185017	0.00522207
PRNP	NM_001008687,XM_005672669,XM_013985024,XM_013985025	494014	-1.07983	0.594318	0.699358
SCAP	NM_001198694,XM_005669480,XM_005669481,XM_021068614,XM_021068615	494015	-1.62911	0.000896092	0.00271357
SAR1B	NM_001008689	494017	1.57621	0.00163101	0.00465904
TIE1	XM_021096882,XM_021096883,XM_021096884,XM_021096885,XM_021096886,XM_021096887,XM_021096888,XM_021096889	494022	2.10453	0.00326668	0.00855967
RDX	NM_001009576	494457	-1.74218	0.0322731	0.0638648
MSN	NM_001009578,XM_013986219	494458	2.31185	7.11176e-08	4.53075e-07
ACBD3	NM_001009581	494461	1.48669	0.00753778	0.0180708
STMN1	NM_001009582,XM_005665112,XM_005665114	494463	-5.71253	6.3443e-31	3.44069e-29
SST	NM_001009583	494469	1.20759	0.192335	0.287337
HSPB6	XM_003127059	494560	-1.2576	0.152021	0.236936
HK2	NM_001122987	494561	-2.20757	6.94635e-08	4.43294e-07
KLF9	NM_001011504	494562	-1.01409	1	1
KLF13	NM_001011505	494563	1.10739	0.674452	0.767728
LAMP1	NM_001011507	494565	1.29917	0.0666721	0.11915
SIRPA	NM_001011508,XM_021077321,XM_021077322,XM_021077323,XM_021077324	494566	-1.3817	0.0278005	0.0560989
HEBP1	NM_001011509	494567	1.42281	0.0158244	0.0346506
CTSD	NM_001037721	494568	1.91528	5.97883e-06	2.75636e-05
AHCY	NM_001011727	497050	-1.78778	5.39101e-05	0.000209981
SSTR2	NM_001011694,XM_005668643	497059	-19.3067	7.90184e-35	5.58522e-33
MLYCD	XM_021093740,XM_021093741	497060	1.67145	0.00280605	0.00751741
PSMA5	NM_001144901,XM_021088747,XM_021088748	497063	-1.30593	0.0621649	0.112134
PSMB3	NM_001144902	497064	-1.03462	0.813581	0.88098
PSMB6	NM_001144926,XM_021066255	497065	-1.0607	0.679885	0.772262
CFL2	NM_001025215,XM_005656299	497233	-1.59315	0.00294215	0.00781591
FZR1	NM_001012296,XM_021081963,XM_021081964,XM_021081965,XM_021081969,XM_021081978	497234	1.57669	0.00168753	0.00480853
SLC5A10	NM_001012297	497235	-1.71196	0.153582	0.238919
SLC26A6	NM_001012298,XM_005669510,XM_013981645,XM_013981646,XM_013981648,XM_013981649,XM_021068618,XM_021068619,XM_021068620,XM_021068621,XM_021068622	497236	-1.69115	0.000916015	0.00276616
SCG2	NM_001012299	497237	1.58842	0.0343761	0.0674817
P2RX7	XM_001926804,XM_013982854,XM_013982855	497623	-8.91432	8.97212e-07	4.80033e-06
ABHD5	NM_001012407	497624	3.34493	5.88224e-13	7.32285e-12
IMPACT	XM_005665327,XM_013999267	497635	-1.50582	0.00966683	0.0224741
DMD	NM_001012408,XM_021079543,XM_021079544,XM_021079545,XM_021079546,XM_021079547,XM_021079548,XM_021079549,XM_021079550,XM_021079551,XM_021079553,XM_021079554,XM_021079555,XM_021079556,XM_021079557,XM_021079558,XM_021079559,XM_021079560,XM_021079561,XM_021079562,XM_021079564,XM_021079565	497636	-1.3629	0.0626633	0.112952
DECR1	NM_001190232	503544	1.06472	0.671646	0.765352
SLC7A1	NM_001012613,XM_021065162,XM_021065163,XM_021065164,XM_021065165	503545	-1.73531	0.000347731	0.0011471
SLC4A4	NM_001030533,XM_013989320,XM_021100499,XM_021100500,XM_021100501,XM_021100502,XM_021100503,XM_021100504,XM_021100505,XM_021100506	503546	1.95636	3.22238e-06	1.55278e-05
P2RX3	XM_003353865	503656	2.05708	0.0297718	0.0595276
SLC30A1	NM_001139470	503660	1.00228	1	1
ADORA2A	XM_003483462	503661	1.16571	0.739035	0.821676
P2RY1	XM_005669935,XM_005669936,XR_001300377	503666	-1.48169	0.011121	0.0253917
CAMKK1	XM_021067685,XM_021067686,XM_021067687,XM_021067688,XM_021067689	503667	-1.67207	0.00430938	0.0109845
PIK3C3	NM_001012956,XM_021093598	503700	-1.19821	0.235329	0.336888
RLN3	NM_001045679,XM_005661236,XM_013994666,XM_021081988,XM_021081995,XR_001306998	503836	3.07339	5.84812e-06	2.70027e-05
FXYD2	NM_001014427,XM_005656628,XM_005656629	541593	-1.01518	1	1
SLC35A3	NM_001024588,XM_005663640,XM_005663641,XM_021088749	553107	1.33046	0.0454182	0.0857878
CCL20	NM_001024589,XM_005672261	553951	-1.06252	0.684313	0.775874
CCL28	NM_001024695	554303	-3.6803	9.39515e-17	1.65718e-15
LOC574051	NM_001025216	574051	9.72765	4.3586e-08	2.86615e-07
CETN3	XM_003123777	574052	-1.08434	0.585319	0.69188
TNFSF4	NM_001025217,XM_021102254,XM_021102255,XM_021102256,XR_002346943,XR_002346944,XR_002346945,XR_002346946,XR_002346947,XR_002346948,XR_002346949,XR_002346950,XR_002346951,XR_002346952,XR_002346954,XR_002346955	574053	1.92142	0.0128237	0.0288421
ATP5G1	NM_001025218,XM_005653955,XM_005653956	574054	1.7536	9.8497e-05	0.000364603
CD274	NM_001025221,XM_005660124,XM_005660125,XM_021083725,XM_021083728,XM_021083730,XM_021083736,XM_021083740,XM_021083747,XM_021083755,XM_021083760,XM_021083770,XR_002341636	574058	-1.1182	0.870082	0.924838
EEF1A1	NM_001097418,XM_005654402	574059	-1.17671	0.250803	0.355393
SPDYA	NM_001025223,XM_021085896	574061	-1.09019	0.85386	0.9128
MAPK12	NM_001025224,XM_021091202	574062	-1.11209	0.479465	0.592685
AURKA	NM_001025225,XM_005673034,XM_005673035,XM_005673036,XM_021077325,XM_021077326	574063	-4.84265	2.23385e-23	6.64982e-22
GYS1	NM_001195508	574064	-1.04063	0.787441	0.859352
DCT	NM_001025227,XM_013978762	574066	-9.3709	1.51168e-14	2.17828e-13
HNF1A	NM_001032388	574067	1.67539	0.000456376	0.00146816
NCOA1	NM_001025228,XM_021085897,XM_021085898,XM_021085899,XM_021085900,XM_021085902,XM_021085903,XM_021085904,XM_021085905,XM_021085906,XM_021085907,XM_021085908	574068	2.2939	3.2629e-08	2.19499e-07
NOG	NM_001143691	574073	1.79632	0.731885	0.815856
FABP5	NM_001039746	574074	3.71905	6.73591e-19	1.42093e-17
MYO5A	XM_001926768,XM_005659595,XM_013992979,XM_013992980,XM_013992981,XM_013992982,XM_021095257,XM_021095261	594849	-1.71613	0.000726886	0.00224307
BID	NM_001030535,XM_005664129,XM_005664130,XM_021091203	594852	2.01634	1.38845e-06	7.16311e-06
PLIN3	NM_001031778,XM_021082007,XM_021082009,XM_021082012,XM_021082016,XM_021082020	595103	2.8434	1.06672e-12	1.29237e-11
CASP8	NM_001031779,XM_021074710,XM_021074712,XM_021074713,XM_021074714	595105	2.20692	3.08124e-07	1.78136e-06
NIP7	NM_001048071	595107	-2.48938	1.8515e-09	1.4806e-08
ARF4	NM_001048072,XM_021068627	595108	1.27152	0.091786	0.15568
CCNG1	NM_001031781	595110	-1.58041	0.00137295	0.00397674
KLF4	NM_001031782,XM_005660316	595111	6.14265	3.24789e-33	2.03525e-31
RAB14	NM_001031783,XM_005660403	595112	1.31555	0.0551872	0.101562
ARL1	NM_001031784,XM_021091204	595113	-1.12625	0.406147	0.521819
ARL3	NM_001031785	595114	-2.03007	1.04648e-06	5.52078e-06
SAR1A	NM_001031786,XM_005657393,XM_005657394	595115	1.36635	0.0294267	0.0589642
RAB1A	NM_001031787	595116	1.27764	0.0867447	0.148856
RAB11A	NM_001031788	595117	2.70967	5.95594e-12	6.57977e-11
OASL	NM_001031790	595119	3.13851	0.0191693	0.040789
ITM2B	NM_001042375,XM_005652339	595120	1.70021	0.00020517	0.000707983
ARL4A	NM_001031791,XM_005667648,XM_005667649,XM_005667650,XM_005667651	595121	2.38281	2.49895e-09	1.96361e-08
LOC595122	NM_001031792	595122	1.83956	0.00104857	0.00312829
NAMPT	NM_001031793,XM_021102257	595123	1.24895	0.121118	0.196321
RABAC1	NM_001031795,XM_013988634	595125	1.4117	0.0161442	0.0352371
LY75	NM_001184946	595126	2.09772	9.68155e-07	5.15243e-06
ARL6IP5	NM_001048073	595127	2.48911	3.85051e-10	3.35757e-09
OAS2	NM_001031796,XM_021072182	595128	-1.2188	0.203629	0.300085
FADD	NM_001031797	595129	1.3269	0.0549016	0.101124
KIF5B	XM_021064805,XR_002336340	595132	-1.04493	0.759352	0.837949
CETN2	XM_005673970	606742	-1.04557	0.758916	0.837949
ADORA1	NM_001032354,XM_005653722,XM_005653723,XM_005653724,XM_005653725,XM_013977657,XM_013977698,XM_021102258,XM_021102259,XM_021102260,XM_021102261,XM_021102262,XM_021102263,XM_021102264	606743	-2.68265	0.0884894	0.151241
ADORA2B	XM_021066285	606745	-3.96832	7.05094e-17	1.25787e-15
DNMT1	NM_001032355,XM_005654828,XM_005654829,XM_021082029,XM_021082032,XM_021082036,XM_021082040,XM_021082042,XM_021082053,XM_021082064	606746	-4.57458	3.14485e-23	9.23274e-22
TCTEX1D4	NM_001032356	606747	3.5059	0.000591283	0.00185455
SLC45A2	XM_003483808	606748	-2.31816	6.98299e-05	0.000266286
RAB27A	NM_001032357,XM_005659580,XM_005659581,XM_005659582,XM_005659583,XM_005659584,XM_005659585,XM_013992963,XM_013992964,XM_013992965,XM_013992966,XM_013992968,XM_021083889,XM_021083913,XM_021083916,XM_021083920,XM_021083929,XM_021083939,XM_021083961	606749	-1.00976	0.978603	1
PIGK	NM_001032358	606750	-1.54773	0.00255939	0.00693509
TNNI2	NM_001032359	606751	3.32761	2.43062e-16	4.10536e-15
MOBKL3	NM_001032379	613127	1.52448	0.00373217	0.009687
AGPAT1	NM_001033008	613128	-1.24563	0.140273	0.221779
ITGB1BP2	NM_001033009,XM_021079567	613129	-5.10969	1.32245e-06	6.86257e-06
ACE	NM_001033015,NM_001083941	613133	1.3714	0.109432	0.180478
PKD2	NM_001245979,XM_005667011	641309	-1.66778	0.000460151	0.00147903
NR1D1	XM_021067026,XM_021067027,XM_021067028	641342	3.73265	2.14733e-16	3.65586e-15
GNE	NM_001167630,XM_021083984,XM_021083986,XM_021083990,XM_021083996	641344	-1.05976	0.684526	0.776056
SLC6A19	XM_003359855	641346	1.08596	1	1
SLC1A5	XM_003127238,XM_003355984	641348	1.39964	0.0212889	0.0446495
PPP1R3C	XM_005671280	641349	2.42356	1.32389e-09	1.08248e-08
RPSA	NM_001037146	641351	-1.16376	0.284759	0.393268
LOC641352	NM_001037147,XM_021068629	641352	-1.60965	0.00789931	0.0187925
ADRA2B	NM_001037148	641353	-1.93726	0.000789239	0.00241798
PLOD2	XM_021069586,XM_021069587,XM_021069588	641354	4.05518	2.56981e-21	6.55147e-20
PROCR	NM_001163406,XM_021077327	654289	-1.30306	0.149297	0.233634
SLC2A4RG	XM_021077469,XM_021077470,XM_021077471	654291	-1.722	0.00103741	0.00309809
PSMB9	NM_001037961,XR_001297797	654294	1.0143	0.935501	0.975928
CITED1	NM_001037964,XM_005657822,XM_005657825,XM_005657826,XM_005657828,XM_005657830,XM_005657831,XM_013990922,XM_021079568,XM_021079569,XM_021079570,XM_021079571,XM_021079572,XM_021079573,XM_021079575	654297	-1.54965	0.240748	0.342923
ID2	NM_001037965	654298	5.94734	3.85196e-32	2.24407e-30
TEAD3	NM_001037966	654299	1.2801	0.097437	0.163572
UQCC	NM_001172364,XM_021077328	654300	-1.00966	0.951948	0.988398
FKBP1A	NM_001038000,XM_021077329,XM_021077330	654323	1.30289	0.0636152	0.114501
RNF19A	NM_001038006,XM_005662947,XM_013996572,XM_013996573,XM_013996574	654326	1.09645	0.524267	0.634035
SRSF1	NM_001038007,XR_306516	654327	-1.45441	0.00869288	0.0204779
MET	NM_001038008,XM_021078532,XM_021078533,XM_021078534,XM_021078535	654328	2.84004	1.21065e-12	1.45845e-11
GNAQ	NM_001038623	654405	1.48168	0.0110597	0.0252594
AKR1CL1	NM_001038626,XM_021064068,XR_002336114	654406	1.67743	0.000324345	0.00107543
PTGES	NM_001038631	654407	3.41919	1.01978e-16	1.79141e-15
DNASE1L1	NM_001038632	654408	2.15895	2.35466e-07	1.3877e-06
PALM	NM_001038636,XM_021082074	654410	1.11259	0.478321	0.591515
PALMD	NM_001038645	654413	-1.70342	0.00957283	0.0222868
TMEM57	NM_001038646	654414	1.07833	0.629247	0.72932
PEG10	NM_001109944,NM_001127224,NM_001302462,NM_001302463	654416	-4.21311	1.94984e-12	2.29337e-11
SUV39H2	NM_001039747,XM_005668113,XM_005668119,XM_013980236	664651	-1.6222	0.00206062	0.00573482
OGT	NM_001039748,XM_005673712,XM_005673713,XM_013986235,XM_013986236,XM_021079577	664652	1.44208	0.0105323	0.0241994
DKK3	NM_001039749,XM_005661123,XM_021082083	664653	3.67556	9.22355e-18	1.75683e-16
MTX1	NM_001039750	664654	-1.27394	0.102168	0.170327
ENO3	NM_001044527	692156	-1.70143	0.0162901	0.0354984
APOM	NM_001040640,XM_021098346	692188	1.19729	0.306672	0.417195
RNF4	NM_001044528,XM_005666483,XM_021100516	692189	1.02428	0.86913	0.924683
PCNA	NM_001291925	692192	-2.83249	1.24796e-12	1.50097e-11
CAPN10	NM_001044529,XM_021074715,XM_021074716,XM_021074717	724069	-1.36461	0.061052	0.110394
BECN1	NM_001044530,XM_013980932	733576	1.16372	0.292009	0.401458
CD70	NM_001044531	733577	-5.17671	5.67644e-27	2.25756e-25
CLDN4	NM_001161637,XM_005661969,XM_013995522,XM_021085910	733578	3.54273	5.80538e-18	1.12007e-16
LOC733579	NM_001044532	733579	-2.71728	0.000252326	0.000857024
CDS1	NM_001044534,XM_021100517	733582	6.53853	9.93414e-34	6.58479e-32
PSMD4	NM_001044535,XM_005663470	733583	1.20888	0.183963	0.276798
FOXN3	NM_001044536,XM_021098347,XM_021098349,XM_021098350,XM_021098351,XM_021098352,XM_021098353,XM_021098354,XM_021098355,XM_021098356,XM_021098357,XM_021098358,XM_021098359,XM_021098360,XM_021098361,XM_021098362,XM_021098363,XM_021098365,XM_021098366	733584	1.64466	0.000644464	0.00200994
FLNA	XM_021080723,XM_021080724,XM_021080725,XM_021080726,XM_021080727,XM_021080728,XM_021080729,XM_021080730,XM_021080731,XM_021080733,XM_021080734,XM_021080735,XM_021080736,XM_021080737,XM_021080738,XM_021080739	733585	-1.15392	0.31792	0.429207
GNA11	NM_001044538	733588	1.84537	7.31123e-05	0.00027802
MTX2	NM_001044541,XM_013984290,XM_021074719	733591	-1.0009	0.998081	1
RPL6	NM_001044542	733592	1.00085	0.995288	1
RPL10	NM_001044543	733593	1.37186	0.0259496	0.0529284
TUBA1B	NM_001044544	733594	-2.25318	1.5598e-08	1.09369e-07
PLAGL1	NM_001044545,XM_005654368,XM_005654371,XM_013984759,XM_013984762,XM_013984764,XM_013984767,XM_021084039,XM_021084045,XM_021084053,XM_021084059,XM_021084064,XM_021084067,XM_021084080,XM_021084087,XM_021084092,XM_021084099,XM_021084106,XM_021084114,XM_021084121,XM_021084128,XM_021084156,XM_021084163,XM_021084171,XM_021084176,XM_021084182,XM_021084184,XM_021084192,XM_021084199	733596	-1.57331	0.00361203	0.00939971
UNC5B	NM_001044549,XM_005671044,XM_021072185	733600	3.95727	4.91826e-20	1.13546e-18
PFKM	NM_001044550,XM_021091205,XM_021091206,XM_021091207,XM_021091208,XM_021091209,XM_021091210,XM_021091211	733601	-1.41461	0.0188171	0.0401371
SELENOK	NM_001044553	733604	1.82925	3.74071e-05	0.00014985
NDUFB6	NM_001044554,XR_305880	733605	1.30242	0.0677139	0.120655
TMSB4X	NM_001044555,XM_005673406	733606	2.40729	1.01849e-09	8.45753e-09
MGST3	NM_001044556,XM_005663147,XM_013996811	733607	2.23449	2.52681e-08	1.72156e-07
S100A6	NM_001044557,XM_021088752,XM_021088753	733608	5.01865	1.99177e-27	8.25144e-26
TMEM59	NM_001044558,XM_005665403,XM_005665404,XM_005665405	733610	2.01271	1.09132e-06	5.74515e-06
PPP1CA	NM_001044559	733611	1.55444	0.00208554	0.00579754
PPP1CC	NM_001044560	733612	-1.22048	0.168028	0.257128
MCAM	XM_003129935,XM_005667429,XM_005667430,XM_005667431	733617	-3.90757	2.47451e-09	1.94749e-08
ABCC1	XM_021086560	733619	1.02894	0.857544	0.915641
SPEF2	NM_001044561	733620	-5.55759	5.98948e-08	3.85197e-07
FOXO3	NM_001135959,XM_021084213,XM_021084221,XM_021084231	733621	1.95021	4.22259e-06	1.99669e-05
CCR10	NM_001044563	733623	-2.64128	0.298737	0.408337
SFN	NM_001044564	733625	2.56649	8.02006e-11	7.62826e-10
PSMB10	NM_001044565	733626	1.43349	0.0144765	0.0320663
SLN	NM_001044566	733627	2.00155	0.000148279	0.000528925
VLDLR	NM_001199890,XM_013993593,XM_021084243,XM_021084248,XM_021084251,XM_021084256,XM_021084264,XM_021084269	733630	1.01862	0.89965	0.948023
AKR1E2	NM_001044568,NR_145511,XM_013980351,XM_013980352,XM_021064075,XM_021064076,XR_002336115	733633	5.49125	1.02595e-27	4.3717e-26
AKR1C1	NM_001044569,XM_013980353,XM_021064077	733634	2.40523	1.22017e-09	1.00373e-08
LOC733635	NM_001044570	733635	2.35352	0.000739546	0.00227931
HNF4A	NM_001044571,XM_005672951,XM_005672952,XM_005672953,XM_021077331	733636	2.90953	2.05716e-13	2.67019e-12
LOC733637	NM_001044572,NM_001244251	733637	1.72288	0.000138546	0.000496103
ANG	NM_001044573,XM_021098367	733639	2.18136	5.03495e-07	2.8082e-06
IDH3B	NM_001044575,XM_021077332,XR_002339840	733641	-1.14279	0.35825	0.471991
NCOR2	NM_001044576	733643	1.41394	0.0174459	0.0376757
GRN	NM_001044578	733645	-1.05249	0.719318	0.805822
ATP6V0E1	NM_001044579,XM_005657621	733646	1.35089	0.035448	0.0692885
STAT3	NM_001044580	733648	1.08024	0.59142	0.697158
TAP1	NM_001044581,XM_021098370	733649	1.59822	0.00146519	0.00422584
TAP2	NM_001206441,XM_021098372	733650	1.11493	0.476385	0.589512
ZRANB2	NM_001044582,XM_013988867,XR_001303781	733651	1.21898	0.167543	0.256564
TYW3	NM_001044583,XM_021093603	733652	-1.71929	0.000710517	0.00219847
CRYZ	NM_001044584,XM_021093604,XM_021093605	733653	-1.39004	0.0228432	0.0474755
CTH	NM_001044585	733654	1.35787	0.0374988	0.0729244
LRRIQ3	XM_005656129,XM_021096478,XM_021096479,XM_021096480,XM_021096481,XM_021096482	733655	-2.30772	0.160156	0.247161
SRSF11	NM_001044587	733656	-1.13025	0.391657	0.506211
FBXO32	NM_001044588	733657	6.01656	3.4189e-25	1.16948e-23
RTCB	NM_001122986	733658	-1.12888	0.401787	0.517063
F7	NM_001044591	733661	-3.51183	3.72431e-08	2.47856e-07
MMD	NM_001044595,XM_021066259	733665	-1.84782	0.00031795	0.00105681
AK4	NM_001044597,XM_005656154,XM_005656155,XM_021093607	733667	-1.24634	0.123657	0.199872
DIRAS3	NM_001044598	733668	-3.38905	7.47713e-14	1.01284e-12
GADD45A	NM_001044599	733669	1.91566	6.35462e-06	2.90536e-05
RGS2	NM_001044600	733670	1.47561	0.0147352	0.0325715
RPS3	NM_001044601,XM_021102267,XM_021102268,XM_021102269	733671	1.09707	0.513257	0.624993
CST3	NM_001044602	733672	1.53526	0.00487053	0.0122432
MEF2B	XM_021083441	733675	2.49245	0.000576244	0.00181463
ATP5O	NM_001044606	733678	1.3097	0.0580184	0.105794
ECH1	NM_001044607,XM_021093609,XM_021093610	733679	1.44162	0.0133644	0.0299319
SLC35D1	XM_003127939,XM_021096493	733680	2.57303	5.22525e-10	4.48644e-09
ITGAL	NM_001044608,XM_005652999,XM_021085919	733681	-1.22247	0.278265	0.386128
NME2	NM_001044610	733683	-1.18149	0.240397	0.342725
CLDN2	NM_001161638,XM_021079578	733684	-6.01556	1.21021e-32	7.42758e-31
ALDH2	NM_001044611	733685	-2.05173	7.61718e-07	4.12201e-06
TUBB	NM_001044612	733686	-1.91534	5.49207e-06	2.54691e-05
MAPRE1	NM_001044613,XM_005672836,XM_021077333,XM_021077334	733687	1.24725	0.125148	0.202041
TXNIP	NM_001044614	733688	-1.38197	0.0228953	0.0475638
MED7	NM_001044615,XM_005672584,XM_005672585,XM_005672586,XM_005672587,XM_021076588,XM_021076589	733689	1.15742	0.328471	0.440342
NRAP	NM_001044616,XM_021072189,XM_021072190,XM_021072191,XM_021072192,XM_021072193,XM_021072194,XM_021072195,XM_021072196,XM_021072197,XM_021072198,XM_021072199,XM_021072200,XM_021072201,XM_021072202	733691	-1.46913	0.0844638	0.145579
IL15RA	XM_003357781,XM_021065032,XM_021065033,XM_021065034,XM_021065035,XM_021065036	733692	6.16821	3.93199e-20	9.14846e-19
SLC22A7	NM_001044617,XM_021098373	733693	1.04772	1	1
AKR1C1	NM_001044618,XM_005668230,XM_005668231,XM_005668232,XM_005668236,XM_013980354,XM_021064078,XM_021064079,XM_021064080	733694	1.8211	0.311691	0.422443
MPDU1	NM_001044619	733696	1.33694	0.0471034	0.0885318
RABGGTB	NM_001348295,NR_145513,XM_021093611	733698	1.31561	0.0567753	0.103933
CDK5	NM_001044621,XM_013990728	733700	1.37549	0.0365622	0.0712702
FOXO4	XM_003135172	733705	1.79532	0.000104366	0.000384516
SIRT1	NM_001145750,XM_021072203,XM_021072204	751859	-1.57356	0.00639717	0.0156277
DMBT1	NM_001048188	751862	15.8896	6.9032e-67	2.70932e-64
NFKB1	NM_001048232	751869	-1.41055	0.0200495	0.0423658
GPX2	NM_001115136	767625	1.97965	1.94079e-06	9.74252e-06
SUV39H1	XM_021080076,XM_021080077,XM_021080078,XR_002340649	767626	-4.57205	1.15241e-18	2.38379e-17
TFIP11	NM_001077214,XM_021072205,XM_021072206	768099	1.09317	0.550256	0.658946
PTBP3	NM_001077215,XM_005660329,XM_013993751,XM_013993752,XM_013993753,XM_021084313	768100	1.67283	0.000343604	0.0011345
SRSF4	NM_001077216,XM_013995821,XM_021093612	768101	-1.32128	0.0521344	0.0966479
SRSF6	NM_001077217	768102	-1.54008	0.00268227	0.00722866
HNRNPA1	NM_001077218,XM_005663854,XM_005663855,XR_002343824,XR_002343825	768103	-2.12809	1.42203e-07	8.67767e-07
UBE2J1	NM_001077219	768104	1.62126	0.00122154	0.00358585
RGN	NM_001077220,XM_005673573,XM_005673574,XM_005673575,XM_005673576	768107	-4.79716	2.3158e-13	2.99029e-12
TRA2B	NM_001077221,XM_021068630,XM_021068632,XM_021068633	768108	-1.29484	0.0704704	0.124792
SNRPA	NM_001077222	768109	-2.51515	3.17784e-10	2.80109e-09
TRA2A	NM_001077223,XM_005656690,XM_013989583,XM_013989584,XM_013989585,XM_021102281,XM_021102282	768110	-1.22817	0.153756	0.23914
SCGN	NM_001077224,XM_005665639	768111	1.07139	0.741614	0.823746
YIPF5	NM_001077225,XM_021082360,XM_021082361	768112	1.05824	0.694649	0.78467
TSPAN9	NM_001077226,XM_005664070,XM_013997827	768114	-2.72375	9.12756e-08	5.71009e-07
UCHL3	NM_001077227,XM_021065167	768115	1.16726	0.29951	0.409168
SNRPB2	NM_001077228,XM_021077335,XM_021077336,XM_021077337,XM_021077338,XM_021077339,XM_021077340	768116	1.13273	0.386905	0.500969
SRSF2	NM_001077229,XM_021066262,XM_021066263,XR_002336822,XR_002336823,XR_002336824,XR_002336825,XR_002336827	768117	-1.64603	0.000512884	0.00163165
TFF1	XM_003358973	780401	4.71147	1.70621e-09	1.37178e-08
SERPINF1	NM_001078662,XM_021066264,XM_021066265	780402	-3.43316	3.61545e-06	1.72878e-05
PARK7	NM_001078663	780404	-1.25257	0.114274	0.187078
NAXE	NM_001078664	780405	-1.09028	0.551346	0.66012
CCL24	NM_001161434,XM_021085920	780407	1.83225	0.00857799	0.0202392
CCL26	NM_001078665	780409	-1.34266	0.255908	0.361053
PSEN2	NM_001078666,XM_005667948,XM_005667949,XM_013980052,XM_013980053,XM_013980054,XM_013980056,XM_013980057,XM_021064081,XM_021064083,XM_021064084,XM_021064085,XM_021064086,XM_021064087,XM_021064088	780410	-1.51977	0.00887765	0.0208604
PSEN1	NM_001078667,XM_005666340	780411	1.82847	2.8572e-05	0.000117292
MGAT1	NM_001078668,XM_005652969,XM_013991801,XM_013991805,XM_013991807,XM_013991813,XM_021082376,XM_021082378,XM_021082379,XM_021082381,XM_021082383,XM_021082389,XM_021082399	780412	1.28538	0.0817957	0.141637
POMGNT1	NM_001078669,XM_005665452,XM_013999419,XM_021093615	780413	1.04821	0.743283	0.825131
IRF9	NM_001078670	780415	1.3269	0.0553547	0.101785
UBE2K	NM_001078671,XM_013978606,XM_021100521	780416	1.07445	0.620382	0.723407
UBE2E2	NM_001078672,XM_021068634,XM_021068635	780417	-1.2881	0.130606	0.209289
UBE2D3	NM_001078673	780418	1.76296	8.06552e-05	0.000302919
UBE2D1	NM_001078674,XM_021072207	780419	1.16269	0.331365	0.443425
ARF6	NM_001078677,XM_005659939,XM_021084333	780425	1.43381	0.0117695	0.0267169
CCND3	NM_001078678,XM_021098374,XM_021098375,XM_021098376,XM_021098377,XM_021098379,XM_021098380	780426	2.429	1.13644e-09	9.37958e-09
CD81	NM_001078679,XR_002341314	780427	-1.02599	0.858257	0.916253
CDC42	NM_001078680,XM_005656039,XM_005656040	780428	1.39592	0.0194087	0.0412221
CRYBB1	NM_001078681,XM_013982998	780429	-5.96539	1.5793e-05	6.75279e-05
DIRAS2	NM_001078682,XM_021072210,XM_021072211	780430	-1.6236	0.472	0.585009
NDRG2	NM_001078683,XM_021098381,XM_021098382,XM_021098383,XM_021098384,XM_021098385,XM_021098386,XM_021098388,XM_021098389,XM_021098390,XM_021098391,XM_021098392,XM_021098393,XM_021098394,XM_021098395	780431	-1.0099	0.946178	0.983983
RPL13A	NM_001244068,NM_001244069,XM_003127307,XM_005664723,XM_005664730,XM_013998640,XM_013998641,XM_013998642,XM_013998643,XM_013998644,XM_013998645,XM_021093617,XM_021093619,XM_021093621	780432	-1.01688	0.906059	0.952878
SDHA	XM_021076930,XM_021076931	780433	1.12648	0.404023	0.519538
LOC780435	NM_001078684,XM_021088755	780435	-1.43611	0.0126064	0.0284221
LDB1	NM_001078685	780436	-1.08898	0.556299	0.665289
SOD3	NM_001078688,XM_021100523	780439	-7.73574	6.35179e-22	1.69464e-20
YWHAZ	NM_001315726,XM_001927228,XM_005662949,XM_021088756,XM_021088757	780440	1.73433	0.000113321	0.000414233
FYN	NM_001080206,XM_021084347,XM_021084350,XM_021084361,XM_021084366,XM_021084373	791125	1.10639	0.57606	0.683319
ND1	gene-ND1	808501	-1.30325	0.0619121	0.111746
ND2	gene-ND2	808502	-1.35808	0.0310975	0.0618301
COX1	gene-COX1	808503	1.27274	0.0889249	0.151829
COX2	gene-COX2	808504	1.17972	0.243451	0.346321
ATP8	gene-ATP8	808505	-1.10351	0.487559	0.60055
ATP6	gene-ATP6	808506	1.0118	0.933983	0.974676
COX3	gene-COX3	808507	1.17063	0.266162	0.372167
ND3	gene-ND3	808508	-1.02036	0.887022	0.938496
ND4L	gene-ND4L	808509	-1.5564	0.00191538	0.00538677
ND4	gene-ND4	808510	-1.63173	0.000583114	0.00183433
ND5	gene-ND5	808511	-1.34818	0.0352943	0.0690515
ND6	gene-ND6	808512	-1.17651	0.256379	0.36154
CYTB	gene-CYTB	808513	-1.54747	0.00214822	0.0059518
SLC27A1	NM_001083931,XM_021076116,XM_021076122,XM_021076130,XM_021076140,XM_021076145,XM_021076151	100037269	1.22776	0.194432	0.289494
DESI2	NM_001097419,XM_005667956,XM_005667957,XM_005667960,XM_013980072,XM_013980074,XM_013980075,XM_013980076	100037270	-1.44415	0.0120297	0.0272371
ENPP1	XM_021087933,XM_021087944	100037271	-2.69602	1.99696e-10	1.79847e-09
EPAS1	NM_001097420	100037272	-1.40056	0.0389987	0.0754281
MEF2A	NM_001097421,NM_001099698	100037273	1.29108	0.115851	0.189141
TAF4B	XM_003127875	100037274	-4.89568	3.05696e-14	4.28492e-13
ITGB6	NM_001097423,XM_021074448,XM_021074449,XM_021074450,XM_021074451,XM_021074452,XM_021074453,XM_021074454	100037276	3.90317	5.65811e-20	1.30023e-18
ITGB8	NM_001097424,XM_021101901,XM_021101902,XM_021101903,XM_021101904	100037284	2.44528	1.669e-09	1.34403e-08
NREP	XM_021084630,XM_021084631,XM_021084632,XM_021084633,XM_021084634	100037285	-3.39575	1.01875e-12	1.23525e-11
ARNTL	NM_001097425,XM_021076159,XM_021076164,XM_021076175,XM_021076180,XM_021076190,XM_021076199,XM_021076205,XM_021076212,XM_021076223,XM_021076231,XM_021076235	100037286	1.58346	0.00235246	0.00645173
SLA-3	NM_001097427,XM_021097849,XM_021097850,XR_002345533,XR_002345534	100037288	1.06529	0.665676	0.760662
IRF7	NM_001097428,XM_021076250,XM_021076252	100037289	2.41058	3.14055e-09	2.42559e-08
MAVS	NM_001097429,XM_005672763,XM_021077145,XM_021077146	100037290	1.57252	0.0019425	0.00545173
ACKR4	NM_001097430	100037292	-1.18673	0.527695	0.637217
SLA-1	XM_013977556,XM_021098437,XR_001297765	100037293	1.26517	0.10466	0.173839
IL6ST	NM_001097432,XM_021076515,XM_021076516,XM_021076517	100037294	-1.14205	0.360161	0.474091
KDM5C	NM_001097433,XM_005673628,XM_005673629,XM_005673631,XM_005673632,XM_013986145,XM_013986146,XM_013986147,XM_013986148,XM_013986149,XM_021079363,XM_021079364	100037295	1.45185	0.00913661	0.0213847
TLR7	NM_001097434	100037296	1.01253	1	1
SLC7A2	NM_001110420,XM_021077147,XM_021077148,XM_021077149	100037298	-3.91568	3.26306e-12	3.70642e-11
P4HA1	NM_001097435,XM_005671052	100037299	2.08552	3.11432e-07	1.79679e-06
XIAP	NM_001097436,XM_021079365,XM_021079366,XM_021079367,XM_021079368	100037300	1.68494	0.000343401	0.00113408
DNMT3A	NM_001097437,XM_021085524,XM_021085525,XM_021085526,XM_021085527,XM_021085528,XM_021085529,XM_021085530,XM_021085531,XM_021085532,XM_021085533,XM_021085534,XR_002342122,XR_002342123,XR_002342124,XR_002342125,XR_002342126,XR_002342127,XR_002342128,XR_002342129	100037301	1.09614	0.568187	0.675592
SEPHS2	NM_001093735	100037302	1.30349	0.0646216	0.115997
SGMS1	NM_001097438,XM_013983509,XM_021071755,XM_021071756,XM_021071757,XM_021071758,XM_021071759,XM_021071760,XM_021071761,XM_021071762	100037303	1.03259	0.842479	0.903612
CPE	NM_001097439	100037304	-1.2545	0.165371	0.253884
BIN1	NM_001097440,XM_021074455,XM_021074456,XM_021074457,XM_021074458,XM_021074459,XM_021074460,XM_021074461,XM_021074462,XM_021074463,XM_021074464,XM_021074465,XM_021074466,XM_021074467,XM_021074468,XM_021074469,XM_021074470,XM_021074471,XM_021074472,XM_021074473,XM_021074474,XM_021074475,XM_021074476,XM_021074477,XM_021074478,XM_021074479,XM_021074480,XM_021074481,XM_021074482,XM_021074483,XM_021074…	100037305	-1.02851	0.848319	0.908309
TNFRSF1B	NM_001097441,XM_021093133	100037306	2.40258	2.12591e-09	1.68917e-08
MT1D	XM_021093892,XM_021093893	100037920	-2.78088	4.76581e-10	4.11327e-09
SLA-DQB1	NM_001113694	100037921	-1.88208	0.0599781	0.10865
CAPN7	NM_001097443	100037936	-1.20769	0.225987	0.326682
TLR3	NM_001097444	100037937	-1.0463	0.771555	0.847909
CD14	NM_001097445	100037938	-4.91826	1.3147e-17	2.47257e-16
APOBEC3B	NM_001097446	100037939	-1.93534	6.44623e-05	0.000247255
RETNLB	NM_001103210,XM_005670236	100037943	-2.73118	8.03353e-12	8.70095e-11
CHI3L2	XM_003481491	100037944	-4.94971	2.16667e-09	1.71973e-08
KCNIP2	XM_003359346,XM_003359347,XM_003359348,XM_003359349,XM_021072733,XM_021072734	100037948	-1.31858	0.208443	0.306055
UIMC1	NM_001097447,XM_021076340,XM_021076344,XM_021076350,XM_021076360,XM_021076372,XM_021076384,XR_002339465	100037949	-1.27831	0.0942661	0.159055
C9	NM_001097448	100037951	-9.14921	3.26183e-46	4.30504e-44
C6	NM_001097449	100037952	-8.88918	2.85156e-45	3.57379e-43
C8B	NM_001097451	100037954	4.46767	3.81899e-05	0.000152534
CAPZA1	NM_001097454	100037957	1.32337	0.0507576	0.0945657
CAPZA2	NM_001097455	100037958	1.21944	0.17161	0.261696
MFSD6	NM_001097457,XM_021074490,XM_021074491,XM_021074492,XM_021074493	100037960	1.10256	0.499858	0.612613
CTSB	NM_001097458,XM_005657265,XM_005657266,XM_005657267,XM_013990293,XM_021071763,XM_021071764,XM_021071765	100037961	1.27767	0.0849741	0.14634
SELENON	XM_021095600	100037963	-3.71531	4.62316e-18	9.02484e-17
SELENOP	NM_001134823	100037964	7.04424	1.75494e-37	1.46219e-35
MSRB1	NM_001097460	100037965	1.19586	0.217873	0.317196
SOCS2	NM_001097461,XM_005664258,XM_005664259,XM_005664260,XM_013998080,XM_013998081,XM_013998083,XM_013998084	100037966	1.09592	0.773672	0.849672
PDE4D	XM_003359786,XM_013984797,XM_021076863,XM_021076864,XM_021076865,XM_021076866,XM_021076867,XM_021076868,XM_021076869,XM_021076870,XM_021076871,XM_021076872,XM_021076873,XM_021076874,XM_021076875,XM_021076876,XM_021076877,XM_021076878,XM_021076879,XM_021076880,XM_021076881,XM_021076882,XM_021076883,XM_021076884,XM_021076885,XM_021076886	100037967	-1.39819	0.0822004	0.142255
PDE4C	XM_021083501,XM_021083502,XM_021083503,XM_021083504,XM_021083505	100037970	1.67067	0.0022762	0.0062668
SLC7A7	NM_001110421,XM_005666264,XM_005666266,XM_005666267,XM_005666269,XM_013978223,XM_013978224,XM_013978225,XM_013978226,XM_013978228	100037972	2.09366	1.19041e-06	6.2316e-06
SLC7A9	NM_001110171,XM_021093176,XR_002344386	100037973	2.51289	0.00266326	0.00718377
CRTAC1	XM_021074418,XM_021074419,XM_021074420	100037974	5.54879	8.50585e-11	8.05949e-10
C2H19orf70	NM_001097463	100037978	1.56552	0.00216659	0.00599712
ATP5J2	NM_001097464,XM_021085536	100037979	1.50396	0.00424827	0.0108634
PET100	NM_001097466	100037981	1.89238	1.26844e-05	5.52176e-05
TOMM7	NM_001097467	100037982	1.02662	0.855597	0.913936
HIGD2A	NM_001097469	100037984	1.52284	0.00337468	0.00882363
NDUFC1	NM_001097470	100037985	-1.14346	0.358365	0.472101
MCEE	NM_001097471,XM_021072602	100037986	-1.54975	0.0030971	0.00816369
SLIRP	NM_001097472	100037987	1.48261	0.00637823	0.0155968
ATP5G2	XM_005652575,XM_021091719	100037988	-1.03749	0.795579	0.866331
COX6C	NM_001097473,XM_013996570	100037989	2.19201	4.67516e-08	3.05813e-07
COX7C	NM_001097474,XM_013994967	100037990	1.95903	2.65044e-06	1.2939e-05
NDUFV2	NM_001097475	100037991	-1.11015	0.46496	0.578978
PSMB7	NM_001097476	100037992	-1.05109	0.72712	0.813219
RPL10A	NM_001097477,XM_021097852	100037993	-1.1877	0.225063	0.325946
RPL14	NM_001097478,XM_021068170	100037994	1.07644	0.603273	0.70755
RPL27	NM_001097479	100037995	1.29018	0.072688	0.128277
RPS21	NM_001097480	100037996	1.88953	8.55236e-06	3.82573e-05
RPS26	NM_001097481	100037997	1.14772	0.331277	0.443348
TMSB10	NM_001097482	100037998	1.38675	0.0212631	0.0446016
TPM1	NM_001097483,XM_005659518,XM_005659520,XM_005659521,XM_005659522,XM_005659523,XM_005659524,XM_005659525,XM_005659526,XM_005659527,XM_005659529,XM_005659530,XM_005659531,XM_005659532,XM_005659533,XM_005659534,XM_021083398,XM_021083935,XM_021084476,XM_021084923,XM_021085340,XM_021085715,XM_021090125,XM_021091096	100037999	-1.15493	0.313214	0.424121
COX7A2	NM_001097484	100038000	1.75138	8.80404e-05	0.00032867
HSBP1P	gene-HSBP1P	100038001	3.43701	0.225712	0.326346
ATPIF1	NM_001097486	100038002	1.47073	0.00696789	0.016829
KLF7	NM_001097487,XM_021074495,XM_021074496,XM_021074497	100038003	2.49817	7.37723e-09	5.43866e-08
EGR2	NM_001097488,XM_013983286	100038004	-4.42079	1.01947e-08	7.33097e-08
KLF5	NM_001097489	100038005	3.38353	1.28853e-16	2.23715e-15
RCHY1	NM_001097490,XM_021100262,XM_021100263,XM_021100264,XM_021100265,XR_002346344	100038006	1.80778	5.78918e-05	0.000224551
SELENOF	NM_001085443	100038009	-1.18975	0.223695	0.324122
NECTIN2	NM_001097494,XM_005653278,XM_013994909,XM_013994914,XM_021093178,XR_002344387	100038012	1.62735	0.000710936	0.00219931
RPIA	NM_001097495,XM_021085537,XM_021085538	100038014	1.48824	0.00822794	0.0194997
LPAR2	NM_001162401,XM_005654915,XM_005654916,XM_005654917,XM_005654918	100038015	2.42245	6.54244e-08	4.19853e-07
TGFBR2	XM_021071493	100038019	-1.26224	0.103401	0.172074
CSTB	NM_001097496	100038020	3.38751	8.91878e-17	1.57975e-15
COX6B	NM_001097497,XM_005664497,XM_005664498	100038022	1.58769	0.00120302	0.00353742
RPS6	XM_003121890,XM_005660083,XM_021063193	100038023	-1.12897	0.391963	0.506431
TNFSF13B	NM_001097498,XM_005668530,XM_005668531,XM_005668532	100038026	1.8211	0.311691	0.422443
NR6A1	NM_001097499,XM_021098706,XM_021099196,XM_021099647	100038028	1.22265	0.210268	0.308382
RPL4	XM_005659862	100038029	-1.40018	0.0177925	0.0382856
EIF4E	XM_003129314,XM_005656555	100038030	-1.09745	0.518199	0.628838
LGALS3	NM_001097501,XM_005659974	100038033	8.66296	6.6769e-45	8.16224e-43
SNRPE	NM_001097465	100038330	-1.37203	0.026927	0.0545787
HSPH1	NM_001097504,XM_021065092	100048931	-1.50005	0.00580179	0.0143163
BTG2	NM_001097505	100048932	-1.04967	0.734886	0.817924
ZFAND5	NM_001097506,XM_005660160,XM_021102003,XM_021102520	100048933	2.19755	5.71889e-08	3.69227e-07
ADSS	NM_001097508	100048942	-1.46917	0.00880474	0.020712
RNASEL	NM_001097512	100048946	1.6253	0.00127231	0.00371262
SLC15A2	NM_001097514,XM_021068171	100048951	-1.16328	0.48573	0.598723
CDH1	NM_001163060	100048953	1.67391	0.000301552	0.00100747
SDHD	NM_001097516	100048954	1.32969	0.0462703	0.0871748
BTG3	NM_001097517,XM_021068172	100048957	-1.09791	0.517264	0.627963
GNA14	NM_001097518,XM_005654507	100048958	2.45867	1.34917e-06	6.98665e-06
GJC1	NM_001097519,XM_005668704,XM_005668705,XM_005668706,XM_005668708,XM_013980868	100048959	-1.05124	1	1
NAGS	NM_001097520	100048960	4.63025	3.49885e-16	5.83037e-15
ABCG8	XM_021087569,XM_021087570	100048963	84.8044	9.62907e-99	1.43608e-95
YWHAQ	XM_021087862	100048964	-1.3611	0.0304501	0.0607617
PGRMC2	NM_001097521	100048965	1.35971	0.0352543	0.0689821
CYB561	NM_001097522,XM_005668676,XM_005668677,XM_013980833,XM_021066011,XM_021066012	100048996	1.09888	0.515172	0.626899
MYO1D	XM_021067445,XM_021067446,XM_021067447,XM_021067449	100049650	3.7156	6.02391e-19	1.27615e-17
CNN3	XM_003125902	100049656	-1.13489	0.37765	0.492988
GNAS	NM_001130215,NM_001171983,NM_001171984,NM_001171985,NM_214312,NR_033291,NR_033292,NR_073434,XM_021077150,XM_021077151,XM_021077152,XM_021077153,XM_021077154,XM_021077155,XM_021077156,XM_021077157,XM_021077158,XM_021077160,XM_021077161,XM_021077162,XM_021077163,XM_021077164,XM_021077165,XM_021077166	100049657	1.04933	0.734451	0.817763
RBM39	XM_003359964,XM_003359965,XM_005672897,XM_005672898,XM_013985327,XM_021078267,XM_021078268,XM_021078269,XM_021078270,XM_021078271,XM_021078272,XM_021078273,XM_021078274,XM_021078275,XM_021078276,XM_021078278,XM_021078279,XM_021078280,XM_021078281,XM_021078282,XM_021078283	100049658	1.15018	0.325634	0.437286
BRCA1	XM_003358030,XM_005656956,XM_005656957,XM_005656958,XM_013989935,XM_021066924,XM_021066925,XM_021066926,XM_021066927,XM_021066928,XM_021066929,XM_021066930,XM_021066931,XM_021066932,XM_021066933,XM_021066934,XM_021066935,XM_021066936	100049662	-4.81191	4.24053e-22	1.14571e-20
TFAP2A	XM_001924622,XM_003482124,XM_003482125,XM_013977415	100049668	-1.51351	0.00606984	0.0149136
AP3B1	NM_001098585,XM_021076471	100049670	1.36391	0.0313332	0.0622572
BLOC1S3	NM_001098586	100049671	-1.29377	0.17893	0.270838
HPS1	NM_001098587,XM_021071766,XM_021071767,XM_021071768,XM_021071769,XM_021071770,XR_002338262,XR_002338263,XR_002338264	100049672	1.43223	0.0172783	0.0373353
HPS3	NM_001098588,XM_021068173,XR_002337452,XR_002337453,XR_002337454,XR_002337455	100049673	-1.20302	0.21608	0.315047
HPS4	NM_001098589,XM_005670765,XM_005670768,XM_013982996,XM_021071771,XM_021071772,XM_021071773,XM_021071774,XR_002338265,XR_002338266,XR_002338267	100049674	-1.29213	0.086636	0.148687
HPS6	NM_001098590	100049675	-1.07496	0.660788	0.756625
LYST	XM_021073151,XM_021073152,XM_021073154,XM_021073155,XM_021073156,XM_021073157,XM_021073158,XR_002338622,XR_002338623	100049676	2.39667	9.91045e-07	5.25995e-06
BLOC1S5	NM_001098591	100049677	1.01165	0.954417	0.990411
BLOC1S6	NM_001098592	100049678	-1.24574	0.179287	0.271296
RABGGTA	NM_001098593,XM_005666223	100049679	1.0141	0.929497	0.971393
MLPH	NM_001098594,XM_021074498,XM_021074499,XM_021074500,XM_021074501	100049680	10.6519	5.64426e-19	1.19912e-17
OSTM1	XM_001927476	100049681	1.69974	0.000424573	0.00137564
MGRN1	XM_021086674,XM_021086675,XM_021086676,XM_021086677,XM_021086678,XM_021086680,XR_002342433	100049682	1.0669	0.659705	0.755671
ATP7B	XM_021065286	100049684	-1.48565	0.00653358	0.0159349
ERCC2	XM_021094545,XM_021094546,XM_021094547,XM_021094548,XR_002344691	100049685	-1.57778	0.0024783	0.00675464
LOC100049687	NM_001098595	100049687	1.20301	0.487333	0.60042
TNFRSF11B	XM_003481346	100049688	-7.23962	2.42031e-07	1.42393e-06
CRYZL1	NM_001098596,XM_021068175	100049689	-1.20781	0.205167	0.30206
PNPLA3	NM_001146126,XM_021090847	100049690	-21.6808	1.90887e-24	6.16209e-23
SPTAN1	XM_013993907	100049693	1.18463	0.234453	0.336117
BIRC6	XM_021087656	100049694	1.04394	0.766781	0.843968
RPLP0	NM_001098598	100049695	1.09656	0.515389	0.627093
TNNI3	NM_001098599,XM_021093180,XM_021093181,XM_021093183,XM_021093184	100049696	-1.05504	0.717053	0.804251
DTNBP1	NM_001098600	100049697	1.25205	0.158858	0.245464
SFXN1	NM_001098602,XM_005654975,XM_005654976,XM_005654978,XM_013987556,XM_021076502,XM_021076511,XM_021076513,XM_021076518,XR_002339494	100049699	-1.06208	0.680722	0.773037
AP3D1	XM_021084196,XM_021084197,XM_021084198	100049700	1.16125	0.297841	0.407785
HPS5	NM_001098603	100049701	-1.15627	0.344339	0.457503
VPS33A	NM_001098604,XM_013981307	100049702	-1.04976	0.756781	0.836666
BCL2	XM_021099593,XM_021099599,XM_021099602,XR_002346028	100049703	-2.56131	9.83394e-07	5.22305e-06
PNPLA2	NM_001098605,XM_021076533,XR_001304228	100049704	3.59784	6.89241e-18	1.32125e-16
ATRN	XM_001927289,XM_021077389,XM_021077390,XM_021077391,XM_021077392	100101470	1.07129	0.637205	0.73663
IKBKB	NM_001099935,XM_021077168,XM_021077169,XM_021077170,XM_021077171,XM_021077172	100101471	2.08055	5.72326e-07	3.16019e-06
BTG1	NM_001099936	100101473	1.70106	0.000208947	0.000720352
ASB6	NM_001099937,XM_005654566	100101474	1.27058	0.110806	0.182342
MMP12	NM_001099938	100101475	1.55499	0.0217029	0.0454155
ADM5	NM_001099939	100101476	-1.91862	0.00127196	0.00371233
EMP1	NM_001099940,XM_021090848,XM_021090850	100101477	4.70517	1.79312e-25	6.35058e-24
SLC9A2	NM_001100189	100101921	6.57796	3.97116e-29	1.88618e-27
ATM	NM_001123080,XM_021101922,XM_021101923,XM_021101924,XM_021101925,XM_021101926,XM_021101927,XM_021101928,XM_021101929,XM_021101931,XM_021101932,XM_021101933,XM_021101934,XM_021101935,XM_021101936	100101922	-3.05593	2.76157e-13	3.53528e-12
IGFBP6	NM_001100190,XM_005652513	100101923	8.1835	1.49586e-36	1.17417e-34
EIF4E2	NM_001100191,XM_005672277,XM_005672278,XM_013984575,XM_013984576,XM_013984577,XM_021074503,XM_021074504,XR_001301674	100101924	-1.25305	0.118873	0.193335
PPP2R5A	NM_001100192	100101925	1.18356	0.240284	0.342633
EIF4A3	NM_001100193	100101926	-1.13337	0.381878	0.496108
IFIH1	NM_001100194,XM_005671881	100101927	2.61437	1.83599e-08	1.27063e-07
EIF4A2	NM_001100195,XM_021068176,XR_001303170,XR_297056	100101928	2.86487	3.68086e-13	4.64436e-12
EIF4A1	NM_001100196,XM_021066014	100101929	-1.71192	0.000165363	0.00058303
LPAR3	NM_001162402,XM_005656117	100113360	-3.67812	0.118117	0.192231
SQLE	NM_001101026,XM_005662853	100113409	1.39446	0.0201888	0.042642
CYP39A1	NM_001101027	100113410	-1.92839	1.49136e-05	6.41169e-05
ACOX1	NM_001101028,XM_021066015,XM_021066016,XM_021066017,XM_021066018,XM_021066019,XM_021066020	100113422	2.09929	3.01388e-07	1.74424e-06
ALG2	NM_001101029,XM_013993690	100113423	-1.46222	0.0103114	0.0237799
BMP4	NM_001101031,XM_005659968,XM_005659970,XM_021069353,XM_021069851	100113425	1.41145	0.0183739	0.0393493
BPIFB1	NM_001101032,XM_005672827,XM_021077173	100113426	-3.53982	1.62689e-06	8.27819e-06
BPIFB5	NM_001101033,XM_005672829,XM_021077174	100113428	-44.6812	5.25303e-70	2.44824e-67
CDK5R1	NM_001101816,XM_021066022,XM_021066023	100113467	-10.666	4.53154e-07	2.55997e-06
CYP4V2	XM_021075585,XM_021075586	100113469	-1.71279	0.0443402	0.0840908
CYP4F2	XM_003123433,XM_003123434	100113470	2.52589	0.00101524	0.0030392
CYP26A1	NM_001315792,XM_021071775	100124374	-3.07646	3.70689e-07	2.12062e-06
CYP2R1	XM_003480731	100124375	1.10763	0.516797	0.627963
SKIV2L	NM_001101817,XR_002345535	100124376	1.19895	0.211717	0.309821
SLC44A4	NM_001101818,XM_005665799,XR_002345536,XR_002345537	100124377	4.44266	7.5525e-24	2.32243e-22
MOCS3	NM_001101819	100124378	1.16972	0.318377	0.429592
DPM1	NM_001101820,XM_013985457	100124379	1.06931	0.642312	0.741614
ZBTB12	NM_001101821,XM_013977632	100124380	-3.64769	3.79423e-16	6.29446e-15
NEU1	NM_001101822	100124381	2.28447	1.65581e-08	1.15504e-07
EHMT2	NM_001101823	100124382	-1.5676	0.00201386	0.00561844
CFB	NM_001101824,XM_021097856	100124383	-4.45397	6.46682e-24	2.00096e-22
NELFE	NM_001101825,XM_005665804	100124384	-1.00088	0.998704	1
DXO	NM_001101826,XM_005665805	100124385	1.21755	0.198057	0.293474
NIFK	NM_001101827,XM_021074506	100124386	-1.6056	0.00105393	0.0031424
CALCB	NM_001102473,XM_005661110	100124407	1.32769	0.406621	0.522103
CYP20A1	NM_001315809	100124408	-2.08381	1.68907e-06	8.57707e-06
SNCG	NM_001103211,XM_013983396,XM_013983397	100125343	1.82431	0.232679	0.333959
STC1	NM_001103212	100125345	-5.32152	6.5721e-20	1.50563e-18
BCL10	NM_001103213	100125346	1.99193	4.50262e-06	2.11903e-05
SIRT4	NM_001114270	100125349	1.01891	0.959264	0.99411
TES	NM_001123200	100125376	1.77097	6.75989e-05	0.000258307
ST7	NM_001123198,XM_021078407,XM_021078408,XM_021078409,XM_021078410,XM_021078411,XM_021078412,XM_021078413,XM_021078414,XM_021078415,XM_021078416,XM_021078417,XM_021078418,XM_021078419,XM_021078420,XR_002340200	100125380	-1.51493	0.00757446	0.0181383
SYK	NM_001104952	100125540	-2.52131	5.46623e-06	2.53651e-05
LOC100125545	XM_021085497	100125545	1.14745	0.428358	0.543623
SLC2A8	XM_003480608,XM_005660438,XM_005660439	100125551	1.12342	0.585515	0.692001
SLC2A11	XM_001929403	100125552	1.36108	0.0457381	0.0863248
LY96	NM_001104956,XM_021088438	100125555	1.12197	0.570319	0.677656
LNPEP	NM_001105291	100125826	-1.20464	0.260631	0.366007
TBK1	NM_001105292,XM_021090852,XM_021090853,XM_021090854	100125828	1.36563	0.0322258	0.0637844
MUC13	NM_001105293	100125829	8.21965	5.20371e-43	5.96985e-41
NOD2	NM_001105295	100125838	-4.20311	0.000254748	0.000864071
RAE1	NM_001105296,XM_005673037	100125839	-1.20848	0.192266	0.287291
TOR1A	NM_001105298	100125953	1.30694	0.0666771	0.11915
COPS6	NM_001105299	100125954	-1.08417	0.572445	0.679895
COPS5	NM_001105300,XM_005663034,XM_013996694	100125955	-1.02622	0.859449	0.917262
COPS2	NM_001105301,XM_021072083	100125956	-1.02614	0.859281	0.917148
ACLY	NM_001105302,NM_001257276,XM_021066025,XM_021066026,XM_021066027,XM_021066028	100125957	-1.69518	0.000242092	0.000826405
MDM2	NM_001105303,XM_005663964,XM_005663965,XM_013997706,XM_013997707,XM_021090856,XM_021090857	100125959	-1.6865	0.000317457	0.00105541
COPS4	NM_001105304,XM_005656564,XM_013989411,XM_013989412,XM_021100266	100125960	-1.16401	0.291992	0.401458
SEC62	NM_001105305	100125961	1.3118	0.0598847	0.108546
SIRT2	NM_001114271,XM_021093185	100125964	1.84825	2.97894e-05	0.000121654
SIRT7	NM_001114272,XM_021066029,XM_021066030	100125965	1.64077	0.000694146	0.00215363
SIRT5	NM_001105308	100125966	-1.74764	0.000324181	0.00107513
LDLRAP1	XM_003127708,XM_021095594	100125967	1.08591	0.574064	0.681601
UBB	NM_001105309,XM_005653994	100125968	1.1218	0.417481	0.532664
IFNE	NM_001105310,XM_005660060	100125969	2.25834	4.20938e-06	1.99171e-05
SIRT3	NM_001110057,XM_005652976,XM_005652977,XM_005652978,XR_002339498,XR_002339499,XR_002339500,XR_002339501	100125971	1.02031	0.898497	0.947386
RBM38	NM_001105312,XM_013985483,XR_002339821,XR_002339822	100125973	-1.37725	0.0349269	0.068424
KLHDC3	NM_001105314,XM_005665976,XM_005665978,XM_005665982,XM_021097858,XM_021097859,XM_021097860,XM_021097861,XM_021097862,XM_021097863,XM_021097864	100125975	-1.57917	0.00183318	0.00518296
CDH13	NM_001109945	100126163	-13.7335	2.59951e-05	0.000107483
AQP3	NM_001110172	100126235	8.94253	1.12906e-41	1.16936e-39
STC2	NM_001110173	100126236	1.12571	0.486614	0.599682
BCAS1	NM_001110175,XM_021077178,XM_021077179,XM_021077180,XM_021077181,XM_021077182,XM_021077183,XM_021077184,XM_021077186,XM_021077187,XM_021077188,XM_021077189,XM_021077190,XM_021077191,XM_021077192,XM_021077193,XM_021077194,XM_021077195	100126238	1.33005	0.0461717	0.087011
SIRT6	NM_001114273	100126274	1.46948	0.0124958	0.0281961
WNT10B	NM_001287016,XM_021090858,XM_021090859,XM_021090860,XM_021090861	100126276	1.5565	0.395171	0.509574
AQP5	NM_001110424	100126278	-40.7132	3.75178e-37	3.05759e-35
CERS6	XM_021075469,XM_021075470,XM_021075471	100126279	3.46199	6.63046e-16	1.06674e-14
CYP3A46	NM_001134824	100126281	1.32293	0.0568191	0.103985
AQP7	NM_001113438,XM_013980180,XM_013980181,XM_013980182,XM_013980183,XM_013980184,XM_021063972	100126283	6.82016	3.71212e-23	1.08341e-21
PTGIS	XM_005654247,XM_005654248	100126284	-15.0619	6.79579e-17	1.21671e-15
FFAR2	NM_001278758,XM_005664467,XM_005664468,XM_013998288,XM_021093196	100126285	5.52822	4.03453e-06	1.91262e-05
KRT18	XM_005652579	100126286	-1.183	0.236095	0.337725
PEX6	NM_001110426,XM_005665983,XM_013977919	100126288	-1.03238	0.834233	0.896832
CNPY3	NM_001110428,XM_021097865,XM_021097866,XR_002345539	100126290	-1.18254	0.25602	0.361135
MEA1	NM_001110429,XM_005665984,XM_005665985,XM_013977923	100126291	1.68836	0.000272526	0.000918312
CSTF1	NM_001110430,XM_005673029,XM_005673030,XM_021077196	100126292	-1.33253	0.0543745	0.100326
RTFDC1	NM_001110432,XM_005673032	100126294	1.39821	0.0214718	0.0449889
APLP2	XM_021063157,XM_021063158,XM_021063159,XM_021063160	100126835	1.18194	0.238958	0.341101
GATM	NM_001128442	100126844	-1.0179	0.916133	0.961053
TRPV4	NM_001130729,XM_013982949,XM_021071776	100126845	-1.47889	0.00962828	0.0223984
SERPINB9	NM_001111256	100126851	-1.11627	0.455824	0.569717
GSK3B	NM_001128443,XM_021068182,XM_021068185,XM_021068186,XM_021068187	100126852	1.2974	0.070186	0.124332
LMNA	NM_001111257,XM_005663272,XM_013996961,XM_021088439,XM_021088440,XM_021088441,XM_021088442,XM_021088443,XM_021088444,XM_021088445,XM_021088446	100126859	1.64128	0.000526121	0.00166984
IFNGR2	NM_001111258	100126864	2.98793	1.19039e-13	1.58513e-12
LOC100127131	XM_003355375,XM_013988248,XM_021091599	100127131	-1.20026	0.199181	0.294834
CDX2	NM_001278769	100127132	4.71402	2.32801e-25	8.05568e-24
FGFR4	XM_003123682,XM_013987555	100127133	-3.2225	1.29913e-14	1.88659e-13
RDH10	XM_021089230	100127136	1.08803	0.637579	0.736892
F11R	NM_001128444	100127138	1.96742	2.8457e-06	1.38198e-05
SUMO1	NM_001112676	100127139	1.05123	0.730538	0.815649
PDE7A	XM_021089289,XM_021089290	100127143	-2.79879	8.70117e-11	8.21387e-10
PDE9A	XM_005654079,XM_013981283,XM_013981287,XM_013981289,XM_021071038,XM_021071039	100127144	1.4357	0.0292401	0.0586374
MUC2	XM_021082584	100127145	1.77148	6.44913e-05	0.000247255
CBLN3	NM_001112680	100127149	3.16979	0.00216503	0.00599392
TKT	NM_001112681,XM_021068188	100127150	-1.04256	0.769653	0.84663
AQP11	NM_001112682	100127151	1.68435	0.00195864	0.00548978
LMO3	NM_001112685,XM_005664042,XM_005664043,XM_005664046,XM_021090863,XM_021090864,XM_021090865,XM_021090866,XM_021090867	100127154	-8.64363	4.53328e-09	3.43718e-08
LMO4	NM_001112686,XM_021088448,XM_021088449	100127155	1.38776	0.0245324	0.0505214
KDM1A	NM_001112687,XM_021093198,XM_021093199,XM_021093200	100127157	-1.5176	0.00385927	0.00997696
RPS6KB1	XM_003131671,XM_021067293,XM_021067294	100127158	-1.21391	0.18604	0.279472
SLC16A1	NM_001128445,XM_021088450,XM_021088451	100127159	1.46889	0.00800012	0.0190172
CIDEB	NM_001112688,XM_021097868	100127160	3.99125	1.38072e-20	3.3053e-19
CIDEC	NM_001112689,XM_005669744,XM_005669745,XM_013981921,XM_013981922,XR_002337456,XR_306898,XR_306899	100127161	6.15584	1.41482e-32	8.54275e-31
TNFSF13	NM_001112690,XM_021066031,XM_021066032	100127162	-1.00068	1	1
PTGER2	XM_003353488	100127164	-2.04249	0.0008521	0.00259404
FTO	NM_001112692	100127165	-1.07202	0.676601	0.769646
IRAK4	NM_001112693	100127166	-1.0382	0.816859	0.883677
CERS4	NM_001167631,XM_005661256	100127167	-2.12238	9.6628e-07	5.14498e-06
HNRNPAB	NM_001112695,XM_021076627	100127170	-1.71672	0.000165619	0.000583657
CIDEA	NM_001112696,XM_005656107,XM_005656108	100127171	2.96528	9.08678e-11	8.53939e-10
CRAT	NM_001113047,XM_005660485,XM_021077790,XM_021078296	100127351	1.29232	0.0740367	0.130241
FOXP2	NM_001113049,XM_021078421,XM_021078422,XM_021078423,XM_021078424,XM_021078425,XM_021078426,XM_021078427,XM_021078428,XM_021078429,XM_021078430,XM_021078431,XM_021078432,XM_021078433,XM_021078434,XM_021078435	100127352	1.25809	0.169659	0.259171
CLN3	NM_001113051,XM_021085539,XM_021085540,XM_021085541,XM_021085542,XM_021085543,XM_021085544,XM_021085545	100127354	2.33792	7.25778e-09	5.35589e-08
IKBKG	NM_001113053,XM_005674035,XM_005674036,XM_005674040,XM_013986571,XM_021079370,XM_021079371,XR_002340522,XR_309303	100127355	2.14406	1.8591e-07	1.11263e-06
IFITM1	XM_003124230	100127358	3.66198	1.8498e-17	3.42282e-16
MTOR	XM_003127584	100127359	-1.29127	0.0810957	0.140672
TAS1R3	NM_001113288	100127440	1.17295	0.326701	0.438404
SMNDC1	NM_001166309,XM_005671451	100127466	1.03018	0.841868	0.903087
BDKRB1	NM_001113064	100127469	2.22233	0.094398	0.159133
AKT2	NM_001256779,XM_005655818,XM_005655819,XM_005655820,XM_013988560,XM_013988561,XM_013988563,XM_021093202,XM_021093204,XM_021093205,XR_002344388	100127478	1.01977	0.898728	0.947521
BMPR2	NM_001204900	100127483	1.11518	0.490598	0.603196
CLDN7	NM_001160076,XM_005669183,XM_005669184,XM_021066034	100127486	2.63325	2.12812e-11	2.17538e-10
PNISR	NM_001113439,XM_021079463,XM_021079851,XM_021080246,XM_021080749,XM_021081189	100134950	-1.13913	0.360457	0.47427
MUC20	NM_001113440,XM_005670133	100134954	3.00882	8.13284e-14	1.09967e-12
FAM213B	NM_001113441,XM_005664949,XM_013998922	100134955	-1.96798	0.000766465	0.00235401
ECI2	NM_001113443,XM_021097870	100134957	-1.70833	0.000232132	0.000794223
CAPZB	NM_001113444,XM_005656029,XM_021093206,XM_021093208	100134958	1.54839	0.00234747	0.0064416
CHORDC1	NM_001113446	100134961	-1.37795	0.0358517	0.0700134
PHYH	NM_001113447,XM_021063973	100134962	-1.16002	0.711532	0.799261
ATP5E	NM_001113448,XM_005673060,XR_002339823,XR_308912	100134963	1.63249	0.000587659	0.00184634
PPP2R5D	NM_001113451,XM_013977924,XM_021097871	100134967	-1.14724	0.341453	0.454438
SYCP2	XM_013985526,XM_013985527,XM_021078150,XM_021078151,XM_021078152,XM_021078153,XM_021078154,XM_021078155	100134968	2.3034	0.000719254	0.00222228
NFATC2	NM_001113452,XM_005673012,XM_005673013,XM_013985461,XM_013985462,XM_021077198,XM_021077200	100134969	1.5748	0.254666	0.359789
BICRAL	XM_003356632,XM_021098728,XM_021098729,XM_021098730,XM_021098731	100134970	1.26643	0.126443	0.203757
ITGB5	NM_001246669	100134977	1.0552	0.714198	0.801833
PRELID3B	NM_001113697,XM_013985516	100134984	1.52634	0.00341909	0.00892253
NELFCD	NM_001113698,XM_005673063,XM_013985518	100134985	-1.1413	0.359434	0.473342
FAM210B	NM_001113701,XM_021077201	100134989	1.00554	0.974812	1
SLA-5	NM_001114056	100135029	2.1355	3.00105e-05	0.00012249
SLA-2	NM_001113702,XM_021097872,XM_021097874,XM_021097875,XM_021097876,XM_021097877,XR_002345544,XR_002345545,XR_002345546	100135031	1.23771	0.136546	0.21692
SLA-8	NM_001113703,XM_013977617,XR_002345547,XR_002345548	100135036	1.14348	0.361844	0.475766
SLA-6	NM_001113704,XM_013977620	100135037	1.29048	0.0802783	0.139555
SLA-DMB	NM_001113707	100135050	-1.70444	0.0414123	0.0795086
TUBA1A	NM_001315710,XM_005655549	100135051	-1.99421	1.46086e-06	7.49764e-06
NCOA2	NM_001114275,XM_021088454,XM_021088455,XM_021088456,XM_021088457,XM_021088458,XM_021088459,XM_021088460,XM_021088461,XM_021088462,XM_021088463	100135658	1.33263	0.0550686	0.101369
NCOA3	NM_001114276	100135659	1.33701	0.05249	0.0972225
NOD1	NM_001114277	100135660	-2.42546	0.000855913	0.00260459
CHUK	NM_001114279	100135662	1.00821	0.96526	0.998605
MAP3K7	NM_001114280,XM_021082147	100135663	-1.11134	0.471449	0.584725
SPAG1	XM_021089045,XM_021089046,XM_021089047,XM_021089048,XM_021089049	100135664	1.38168	0.032557	0.0643289
RELA	NM_001114281	100135665	1.23605	0.148463	0.232485
NLRC5	NM_001278781,XM_021093209,XM_021093210,XM_021093211,XM_021093212	100135667	-1.08893	1	1
CCNB2	NM_001114282,XM_021082593	100135668	-7.00503	1.31337e-34	9.15306e-33
AIMP1	NM_001114283,XM_021100267,XM_021100268,XM_021100269	100135670	1.26965	0.0961071	0.161594
RPL5	NM_001114284	100135671	-1.26781	0.0943808	0.159133
EFNB3	NM_001114285,XM_013981315	100135672	-1.40676	0.290235	0.399461
EFNB2	NM_001114286	100135673	3.32014	6.92437e-14	9.42245e-13
SGCB	NM_001114287	100135674	-1.28057	0.307313	0.417914
SPCS1	NM_001114288	100135675	1.00469	0.975368	1
DEGS1	NM_001244121,XM_005653768	100135677	1.01357	0.929513	0.971393
PDE6C	NM_001204766,XM_003133150,XM_021071777,XM_021071778,XM_021071779	100135678	1.67536	0.000581539	0.00182976
KEAP1	NM_001114671,XM_005654811,XM_013987396,XM_021076654,XM_021076667	100136900	1.07808	0.605224	0.709616
ATP9A	NM_001114672,XM_013985463,XM_013985464,XM_013985465,XM_013985466	100136901	2.13668	1.89572e-07	1.13272e-06
SALL4	NM_001114673,XM_021077202	100136902	-3.52033	0.0264707	0.0538366
TSHZ2	NM_001114674	100136903	-3.85707	3.54976e-05	0.000142814
PRRC2A	NM_001114675	100137083	-1.69394	0.000245155	0.000834948
LIMA1	NM_001114676,XM_021090869,XM_021090870,XM_021090871,XM_021090873,XM_021090874,XM_021090875,XM_021090876,XM_021090877,XM_021090878,XM_021090879	100137084	2.60966	3.44068e-11	3.42095e-10
BLM	NM_001123084,XM_021097881,XM_021097882,XM_021097883,XM_021097884,XM_021097885	100141304	-5.13949	5.64393e-21	1.3913e-19
RAD54L	NM_001123183	100141305	-4.17882	3.01094e-18	5.98735e-17
PYGL	NM_001123172	100141306	-1.147	0.340903	0.453968
BRD2	NM_001123085,XM_013977720,XM_013977721,XM_013977722,XM_013977724,XM_021097887,XM_021097888,XM_021097889,XM_021097890,XM_021097891,XM_021097892,XM_021097893,XM_021097894,XM_021097895,XM_021097896,XM_021097897,XM_021097898,XM_021097899,XM_021097900,XM_021097901,XM_021097902,XM_021097903,XM_021097904,XM_021097905	100141307	1.01314	0.927377	0.969841
RAD52	NM_001123182,XM_005664104,XM_005664105,XM_005664106,XM_005664107,XM_013997861,XM_013997862,XM_013997863,XM_013997864,XM_013997865,XM_013997868,XM_013997869,XM_021090880,XM_021090881,XM_021090882,XM_021090884,XM_021090885,XM_021090886	100141308	-1.54695	0.00675793	0.0163856
RAD51	NM_001123181,XM_021082812	100141309	-6.43092	2.58343e-28	1.15013e-26
PBK	NM_001123156,XM_021071780,XM_021071781	100141310	-8.72894	4.51178e-40	4.34121e-38
H2AFZ	NM_001123122	100141311	-1.61178	0.000834549	0.00254373
BSG	NM_001123086,XM_021076684,XR_002339547	100141312	1.95469	2.88405e-06	1.39924e-05
NMB	NM_001123145,XM_021097906,XM_021097907	100141313	1.07614	0.704686	0.793963
RARRES2	NM_001123186,XM_021078436,XM_021078437,XM_021078438	100141314	4.43595	3.15067e-12	3.58422e-11
CUL7	XM_013977946,XM_021098732,XM_021098733,XM_021098734	100141398	-1.56412	0.004191	0.0107322
ATG4D	NM_001123079,XM_005654812,XM_005654813,XM_005654814,XM_013987399,XM_021076702	100141400	2.1163	4.78366e-07	2.68613e-06
CDC37	NM_001123096,XM_021076770	100141402	-1.26607	0.0992566	0.166274
ICAM3	NM_001145379	100141403	-1.47054	0.0390857	0.0755769
CTSZ	NM_001123104	100141405	1.70297	0.00111281	0.00330015
RPL7L1	NM_001123192	100141406	-1.43382	0.0124187	0.0280454
RRP36	NM_001123090	100141407	-1.2814	0.090965	0.154499
ZNF217	NM_001123217,XM_005673023,XM_005673024,XM_005673025,XM_013985471,XM_021077203	100141410	1.56194	0.00226831	0.00624739
ADNP	NM_001123071,XM_013985467,XM_021077204	100141411	-1.69753	0.000268326	0.000905798
ZFP57	NM_001123132	100141415	1.18777	0.617782	0.721239
GABBR1	NM_001123114,XM_013977570,XM_021097908,XM_021097909,XM_021097910,XM_021097911,XR_002345556	100141417	1.77903	6.15e-05	0.000237251
RNF39	NM_001128446	100141418	3.33547	8.17206e-13	1.00477e-11
BCAS4	NM_001123082,XM_021077205	100141422	1.10456	0.58303	0.689743
PPP1R11	NM_001123166,XM_005665697	100141423	1.98553	2.54059e-06	1.24598e-05
CLK1	NM_001123099,XM_021074508	100141471	1.35793	0.0339031	0.0667059
NME1	NM_001204759,XM_005668931	100142626	-1.30527	0.0670194	0.119661
PON2	NM_001123223,XM_013979707	100142663	-3.56938	1.28177e-16	2.2291e-15
HEXA	NM_001123221,XM_021097913	100142664	1.03779	0.795998	0.866724
BCKDHA	NM_001123083,XM_005655860,XM_021093214,XM_021093215	100142666	-1.42822	0.0137611	0.0307143
NAGA	NM_001123222	100142667	1.60935	0.00096494	0.00290378
LIPA	NM_001123134,XM_005671253,XM_013983513,XM_021071782	100142668	1.22743	0.163904	0.25209
BCKDHB	NM_001123219,XM_021082900	100142669	-1.85289	4.05962e-05	0.000161713
CREB3L4	NM_001123102,XM_005663345,XM_005663346,XM_005663347	100142688	-3.05631	5.44968e-11	5.30872e-10
CREB3	NM_001123220,XM_005660189,XM_005660190,XM_013993639	100142689	2.29983	8.57972e-09	6.26324e-08
ATF4	NM_001123078,XM_021090887	100144302	1.95454	2.86965e-06	1.39271e-05
ACE2	NM_001123070,XM_021079374,XM_021079375,XM_021079376,XM_021079377	100144303	24.4046	2.96756e-46	3.95163e-44
TPPP	NM_001123206,XM_021076519	100144410	4.89803	1.51298e-22	4.24146e-21
RBM4	NM_001123187,XM_021076813,XM_021076816,XM_021076819	100144417	-1.01256	0.931463	0.972546
RBM4B	NM_001123188,XM_021076830,XM_021076836,XR_002339625	100144418	-1.28947	0.0797837	0.138884
GNAI1	XM_021063494	100144419	2.16502	9.595e-08	5.98744e-07
GNAI3	NM_001123117,XM_005663586	100144421	1.56887	0.00167343	0.0047711
ATXN3	NM_001123081,XM_013989211	100144422	1.45003	0.0130337	0.0292703
AZIN2	NM_001123193	100144439	1.60994	0.00721736	0.0173921
TOB1	NM_001123205	100144440	2.03027	9.50058e-07	5.06223e-06
F2	NM_001122985,XM_021076838	100144442	-1.2621	0.656336	0.753027
HMGCR	NM_001122988	100144446	1.42546	0.0133497	0.0299114
OAZ2	NM_001122995,NM_001301326	100144447	-1.0303	0.838583	0.900469
OAZ3	NM_001122996,NM_001301406	100144448	-1.21659	0.319968	0.430919
PMF1	NM_001123163	100144449	-5.84292	5.01311e-25	1.69153e-23
PPP1R10	NM_001123165,XM_005653451,XM_005653452,XM_013996564,XM_021097915,XM_021097916,XM_021097917	100144450	-1.29917	0.0720802	0.127347
ABCF1	NM_001123069,XM_005653453,XM_005653454	100144452	-1.39028	0.0223153	0.0465014
MDC1	NM_001123138,XM_005665729,XM_013977586,XM_013977587,XM_013977588,XM_013977589,XM_013977590,XM_013977591,XM_013977592,XM_021097919,XM_021097920,XM_021097922,XM_021097923	100144453	-1.57007	0.00203217	0.0056638
NRM	NM_001123151,XM_013977593	100144454	-2.59535	2.68418e-09	2.09868e-08
DHX16	NM_001123106,XM_021097924,XR_304358	100144456	-1.14347	0.370483	0.485407
VARS2	NM_001123214,XM_005665730,XM_013977594	100144457	-1.28054	0.101733	0.169733
GTF2H4	NM_001123120,XM_005665731,XM_005665732	100144458	-2.21655	4.39835e-07	2.4885e-06
TRIM10	NM_001123207,XM_013977547	100144459	3.51191	3.95947e-07	2.25044e-06
TRIM26	NM_001123209	100144460	1.31627	0.0746753	0.131207
TRIM15	NM_001123208,XM_013977549,XM_021097926	100144461	8.67612	1.28707e-40	1.2546e-38
DDR1	NM_001123105,XM_005665733,XM_005665734,XM_005665736,XM_005665738,XM_005665739,XM_013977595,XM_013977597,XM_013977598,XM_021097927,XM_021097928,XM_021097929,XM_021097930,XM_021097931,XM_021097932,XM_021097933,XM_021097934,XM_021097936,XM_021097937,XM_021097938,XM_021097939,XM_021097940,XM_021097941,XM_021097942,XM_021097943	100144462	1.10365	0.488405	0.601212
C7H6orf15	NM_001128447	100144463	-2.13584	0.0511523	0.0951111
CFDP1	XM_021093775	100144464	-1.02538	0.861557	0.918789
MRPS18B	NM_001123140	100144465	1.14108	0.366465	0.480776
ASCL2	NM_001122991	100144467	-13.7878	4.10799e-47	5.72585e-45
CYP3A22	NM_001195509,XM_021085547	100144468	1.81496	0.00275422	0.00739851
PHEROC	NM_001123161	100144470	-1.08931	1	1
UCHL5	NM_001123210	100144472	-1.13422	0.38128	0.495455
CDC25C	NM_001123095	100144474	-4.13947	6.76085e-14	9.22519e-13
NDN	NM_001123144	100144475	-1.80359	0.381255	0.495455
TLR5	NM_001348771	100144476	1.87639	0.00021392	0.000735795
CHRM3	NM_001123098,XM_021071789,XM_021071790,XM_021071791,XM_021071792,XM_021071793,XM_021071794,XM_021071795,XM_021071796,XM_021071797,XM_021071798,XM_021071799,XM_021071800,XM_021071801,XM_021071802,XM_021071803,XM_021071804,XM_021071806,XM_021071807,XM_021071808,XM_021071809,XM_021071810,XM_021071811,XM_021071812,XM_021071813,XM_021071814,XM_021071815,XR_002338271	100144478	2.37204	1.01924e-07	6.3258e-07
ATAT1	NM_001123123,XM_005665740,XM_005665744,XM_005665745,XM_021097944	100144480	1.58358	0.00174392	0.0049569
ITM2C	NM_001123131	100144481	2.31518	5.98033e-09	4.45953e-08
CDSN	NM_001128448	100144482	6.35196	0.000488104	0.00156013
FOS	NM_001123113	100144486	3.11177	1.59625e-14	2.29792e-13
UPK1B	NM_001123212	100144488	-1.15189	0.689157	0.780595
IGFBP4	NM_001123129	100144490	-5.21554	2.20669e-12	2.57315e-11
RAB34	NM_001123178,XM_013989962,XM_013989963,XM_013989965,XM_013989966,XM_013989967,XM_013989968	100144491	-1.44461	0.0153542	0.0337597
CDK4	NM_001123097	100144492	-2.1591	1.30183e-07	7.98353e-07
RAB33A	NM_001123177,XM_005673897,XM_021079378	100144495	-3.24858	1.36346e-09	1.1124e-08
RAB32	NM_001123176	100144496	3.07773	4.8321e-08	3.15525e-07
RAB28	NM_001123175,XM_021100271,XR_002346346,XR_002346347	100144497	1.00691	0.96689	0.999667
RAB3A	NM_001123179,XM_005654887	100144498	1.28675	0.0916975	0.155566
RAB5A	NM_001123180,XM_021068191,XM_021068192	100144499	1.28412	0.0835872	0.144218
RHOF	NM_001123190,XM_013982810,XM_021071816,XM_021071817,XM_021071818,XM_021071819,XM_021071820,XM_021071821,XM_021071822,XM_021071823,XM_021071825,XM_021071826,XM_021071827,XM_021071828,XM_021071829,XM_021071830,XM_021071831,XM_021071832,XM_021071833,XM_021071834,XM_021071835,XM_021071836,XM_021071837,XM_021071838,XM_021071839,XM_021071840,XM_021071841,XM_021071842,XM_021071843,XM_021071844,XM_021071…	100144500	1.9323	4.91833e-06	2.29512e-05
EFNA1	NM_001123110,XM_021088465	100144501	3.23918	8.46881e-16	1.35374e-14
RAB1B	NM_001123173	100144502	1.23636	0.141235	0.223062
RHOB	NM_001123189,XM_021085548	100144503	1.25848	0.113885	0.186544
RHOG	NM_001123191,XM_021101938,XM_021101939,XM_021101940,XM_021101941	100144504	2.52081	4.09317e-10	3.55536e-09
HPCAL1	NM_001123126,XM_021085549,XM_021085550,XM_021085551	100144506	-1.42013	0.0159598	0.034906
RAP2B	NM_001123185	100144507	1.74286	0.00201919	0.00563092
ID4	NM_001123130,XM_005665612	100144508	2.40704	1.07076e-06	5.64087e-06
SLCO2A1	NM_001123195	100144510	9.15566	1.48637e-14	2.14388e-13
ATF6B	NM_001123103,XM_021097945,XM_021097946,XM_021097947,XM_021097948,XM_021097950,XM_021097951,XM_021097952,XM_021097953,XM_021097954,XM_021097956,XM_021097957,XM_021097958,XR_002345557	100144516	-1.24653	0.131162	0.210071
HSPA1L	NM_001123128,XM_021097960,XM_021097961	100144518	3.38403	1.62623e-14	2.33883e-13
GUSB	NM_001123121	100144519	-1.55564	0.00201462	0.00561923
NOTCH4	NM_001123147	100144522	-1.52095	0.0317223	0.0629187
PMEPA1	NM_001123203,XM_005673042,XM_013985486	100144523	1.07091	0.682088	0.774057
ZBP1	NM_001123216	100144524	-1.37283	0.261767	0.367228
TFAP2C	NM_001123201	100144525	2.18961	0.0508682	0.0947245
STX16	NM_001123199,XM_005673053,XM_005673054,XM_005673055,XM_005673056,XM_013985506,XM_021077207,XM_021077208,XR_002339824	100144526	1.13162	0.392745	0.507186
STK19	NM_001128450	100144527	1.19631	0.24044	0.342725
RNF5	NM_001123224	100144528	1.35179	0.0368917	0.0718468
PHGDH	NM_001123162	100144529	-1.55864	0.0020325	0.0056638
NPEPL1	NM_001123148,XM_013985507	100144530	-1.14551	0.391925	0.506426
PCK1	NM_001123158,XM_005673043	100144531	33.3893	3.16663e-69	1.43113e-66
PFDN4	NM_001123160	100144532	-1.01436	0.925587	0.968445
GPSM3	NM_001123119,XM_005665820	100144533	-2.16585	0.0803044	0.139555
LSM2	NM_001123136	100144534	-1.08414	0.582918	0.689743
RAB22A	NM_001123174	100144535	2.15706	1.4322e-07	8.73257e-07
VAPB	NM_001123213,XM_021077209	100144536	1.25226	0.115568	0.18874
PPT2	NM_001123167,XM_005665821,XM_005665823,XM_013977653	100144537	1.263	0.114492	0.187395
PBX2	NM_001123157	100144541	1.17182	0.273393	0.380211
HPCAL4	NM_001123043,XM_005665245	100144585	1.50297	0.0436867	0.0831474
INPP5F	XM_005671507,XM_013983807,XR_002338745,XR_002338746	100144587	1.34374	0.0402222	0.077443
SLC3A1	NM_001123042	100144588	3.49255	4.10398e-16	6.77067e-15
SLC3A2	XM_003353809	100144589	1.811	5.21205e-05	0.000203702
CYBRD1	NM_001128452,XM_005671927,XM_005671928	100144591	2.7915	6.28618e-12	6.92408e-11
ITLN2	NM_001128453,XM_013996842	100144619	-2.86814	0.000560744	0.00177068
AKIRIN1	NM_001128455	100144621	1.12878	0.42046	0.535594
FKBP7	XM_001927448,XM_005657565	100144630	-1.2844	0.323977	0.435454
CBY1	NM_001128456,XM_005655480,XM_005655481	100144768	1.05371	0.724602	0.81095
PRPF19	NM_001128457	100144769	-1.69066	0.000277812	0.000934646
BSCL2	NM_001128459,NM_001348785,XM_021076897,XM_021076901,XM_021076906,XM_021076909,XM_021076915,XM_021076922,XM_021076923,XM_021076926	100144883	1.3903	0.0228833	0.0475454
WDR62	NM_001128461,XM_005664499,XM_021093222,XM_021093223,XM_021093225	100144885	-1.18109	0.277102	0.384616
RAI14	NM_001128462	100145886	3.96366	1.80249e-19	3.94169e-18
ARHGEF2	NM_001128463,XM_005663277,XM_005663279,XM_005663280,XM_005663281,XM_005663282,XM_005663284,XM_005663286,XM_013996963,XM_013996964,XM_013996965,XM_013996966,XM_021088468,XM_021088469,XM_021088470,XM_021088471,XM_021088472,XM_021088473	100145887	1.01504	0.919024	0.962929
SMAP2	NM_001128464,XM_005665520,XM_013977380,XM_013977382,XM_021093226	100145888	1.05379	0.716316	0.803545
SFRP4	NM_001128465	100145890	-18.31	7.44104e-19	1.56304e-17
DLK2	NM_001128466,XM_005666030,XM_021097971	100145892	-1.11444	0.878452	0.931345
JTB	NM_001128468,XM_021088474	100145894	1.22019	0.182984	0.27566
ISG15	NM_001128469	100145895	1.51367	0.00684004	0.0165604
KISS1	NM_001134964,XM_005656644	100145896	1.15758	0.807485	0.876985
PRKAA1	NM_001167633,XM_021076521,XM_021076522	100145903	-1.21311	0.188166	0.282268
FITM1	NM_001128470	100147706	1.61098	0.759851	0.837949
MEST	NM_001128471,XM_005673159,XM_005673160,XM_005673161,XM_005673163,XM_021078439,XM_021078440,XM_021078441	100147710	-1.55775	0.0154794	0.0339981
HSD17B1	NM_001128472	100147712	-2.19656	0.0156451	0.0343033
TFB1M	NM_001128475,XM_021083526	100147809	-1.20631	0.216638	0.315645
FYCO1	NM_001128477,XM_021068193,XM_021068194,XM_021068195,XM_021068197,XM_021068198,XM_021068199,XR_002337457	100151740	1.27914	0.0942176	0.159027
GNL1	NM_001128478	100151741	-1.6743	0.000537049	0.00170235
TRIM39	NM_001128479,XM_005653455,XM_013996585	100151742	1.56239	0.00314408	0.00827436
PPP1R18	NM_001128480,XM_005665746,XM_005665747,XM_021097972,XM_021097973,XM_021097974	100151743	-1.35773	0.0729524	0.128652
MGAT2	NM_001128482	100151745	1.36445	0.0413206	0.0793574
FLOT1	NM_001128483,XM_005665748,XM_005665749,XM_013977600,XM_013977601	100151746	1.77359	6.65335e-05	0.000254366
LRRC2	NM_001128484,XM_021068200,XM_021068201,XM_021068202	100151747	1.47984	0.099258	0.166274
PPP4R1L	XM_013985491,XM_013985493,XM_013985494,XM_013985496,XM_013985497,XM_013985500,XM_021078397,XM_021078398,XM_021078399,XM_021078400,XM_021078401,XM_021078402,XM_021078403,XM_021078404,XM_021078405,XR_002340165,XR_002340166,XR_002340167,XR_002340168,XR_002340169,XR_002340170,XR_002340171,XR_002340172,XR_002340173,XR_002340174,XR_002340175,XR_002340176,XR_002340177,XR_002340178,XR_002340179,XR_002340…	100151752	1.33146	0.0549238	0.10114
FRRS1	NM_001128486,XM_021088475,XM_021088476,XM_021088477,XM_021088478,XM_021088479,XM_021088480,XM_021088482,XM_021088483,XR_002343004	100151766	-1.14495	0.383957	0.498073
ZC4H2	NM_001243282,XM_021079379	100151781	1.17337	0.284878	0.393362
WBP1L	XM_001929157,XM_005657452,XM_021073473,XR_002338748,XR_002338749	100151782	2.03102	3.58828e-06	1.71634e-05
CLPX	XM_021100081,XM_021100084,XM_021100092,XM_021100093	100151784	-1.20584	0.196901	0.292081
POP5	XM_001925378	100151786	-1.48061	0.00924013	0.0215796
HECTD4	XM_005657322,XM_005657323,XM_005657324,XM_005657325,XM_013990365,XM_021072836	100151787	1.1013	0.518331	0.628947
PMM1	NM_001184895,XR_001300131	100151790	4.28024	5.96482e-21	1.46798e-19
SAMD8	XM_005671120,XM_005671121,XM_013983358,XM_013983359,XM_013983360,XM_013983361,XM_021073145,XM_021073146	100151793	1.60909	0.00147471	0.00425085
RGL2	NM_001184893	100151794	-1.1886	0.235048	0.336711
NDST2	XM_005671114,XR_001301015	100151795	-1.22936	0.177741	0.269338
UPRT	NM_001243289,XM_021079380	100151798	-1.05812	0.706243	0.794997
AMDHD1	XM_021092739	100151804	-2.90597	8.77155e-07	4.70064e-06
RAB35	NM_001243291	100151805	1.39949	0.0209001	0.0439019
TMCO1	NM_001167585	100151809	2.01441	1.41843e-06	7.2997e-06
FLRT2	XM_021099586,XM_021099587,XM_021099588,XM_021099589,XM_021099590	100151812	-1.02222	1	1
TAF11	NM_001184894,XM_005656223	100151814	1.53023	0.00408012	0.0104825
LOC100151816	NM_001315572	100151816	-2.65081	8.32451e-09	6.09184e-08
TTC14	XM_001927185,XM_013982230,XR_002338122,XR_002338123,XR_002338124	100151821	1.08555	0.569841	0.677288
RAB2A	XM_001926704	100151822	1.34466	0.0379508	0.0736594
MRS2	XM_001928036,XM_013977474	100151824	-1.05484	0.715931	0.803174
COG2	XM_021073991	100151825	1.19516	0.226829	0.327517
VAV3	XM_021090110	100151826	1.1624	0.310767	0.421804
RB1	NM_001285967,XM_013992198	100151828	1.19717	0.233687	0.335213
IMP3	NM_001243292	100151831	-1.44378	0.0121323	0.0274403
TRIM14	XM_003122031,XM_005660266,XM_013993686	100151834	1.86288	5.87889e-05	0.000227912
SELENOS	NM_001164113	100151836	1.72811	0.000164453	0.000580099
SDCBP	NM_001244414,XM_021088484,XM_021088485,XM_021088486,XM_021088487,XM_021088488,XM_021088490	100151838	1.19527	0.209594	0.307514
RASSF8	XM_005653133,XM_005653134	100151839	-2.48034	7.503e-06	3.39193e-05
CEP250	XM_001929408,XM_013985306,XM_013985307,XM_013985309,XM_021078256,XM_021078257,XM_021078258,XM_021078259,XM_021078260,XM_021078261,XM_021078262	100151840	-2.6969	2.55529e-10	2.27384e-09
SNTA1	XM_003359945	100151843	3.42382	6.1414e-11	5.93603e-10
PIGH	XM_001928658,XM_005656345,XM_005656346	100151845	1.06689	0.676401	0.769477
ARV1	NM_001243293,XR_002338273	100151849	2.0511	9.78873e-07	5.20089e-06
TMEM167B	XM_001926138	100151851	1.18543	0.247828	0.351842
C15H2orf66	XM_013982266	100151853	3.0849	1.26721e-09	1.0407e-08
NAB1	XM_021076055,XM_021076056,XM_021076057,XM_021076058	100151855	-1.57533	0.00187487	0.00528379
TRUB1	XM_001929396,XM_013983770,XM_013983771,XM_021073386,XR_001301211,XR_001301213	100151860	-3.267	2.46443e-09	1.94058e-08
TMOD4	NM_001243294,XM_005663458,XM_013997159,XM_021088491	100151861	1.21925	1	1
CDC45	XM_001929624,XM_005670938,XM_013983206,XM_021074117,XM_021074118,XM_021074119,XM_021074120,XM_021074121,XM_021074122,XM_021074124,XR_002338931,XR_002338932,XR_002338933,XR_002338934,XR_002338935,XR_002338936	100151862	-3.88242	1.07983e-18	2.23676e-17
SMC3	XM_005671452	100151864	-1.42552	0.0137809	0.030754
GNAZ	XM_021072293,XM_021072294	100151867	1.73618	0.000154781	0.000549097
SLC50A1	XM_003125719	100151868	1.65128	0.000546117	0.00172889
OXNAD1	XM_001925300,XM_021071348,XM_021071349,XM_021071350,XM_021071351,XM_021071352,XM_021071353,XM_021071354,XM_021071355,XR_002338144,XR_002338145,XR_002338146	100151869	1.35478	0.0412496	0.079237
TMEM63B	XM_001929553,XM_005666056,XM_013977979,XM_021098785,XM_021098786,XM_021098787	100151872	1.5746	0.00161316	0.00461248
OTUB2	XM_001925368	100151873	1.13502	0.447874	0.562208
PYM1	XM_005663884,XM_005663885,XM_013997620	100151875	1.22583	0.167556	0.256564
DNAJC14	NM_001185066	100151876	1.32109	0.056522	0.10354
DPYSL2	XM_001927796,XM_001927801,XM_021073575	100151886	1.31449	0.0601626	0.108931
ZBTB10	XM_001928277,XM_005663005	100151888	1.02201	0.906888	0.953495
SPACA9	XM_003480622,XM_005660534,XM_021070853,XM_021070860,XM_021070862,XM_021070867,XM_021070869,XM_021070874	100151892	1.31562	0.38765	0.501728
ZMAT1	XM_005657869,XM_013990955,XM_013990956,XM_013990957,XM_013990959,XM_021079795,XM_021079796,XM_021079797,XM_021079798,XM_021079799,XM_021079800,XM_021079801,XM_021079802,XM_021079803,XM_021079804,XM_021079805	100151894	-3.72364	6.23797e-07	3.41657e-06
RANBP1	NM_001185070,XM_005670933	100151896	-2.30308	8.3896e-09	6.13346e-08
SH2D3C	XM_021069362	100151897	-1.1661	0.506413	0.618866
HIC2	XM_021072792	100151900	1.80867	0.000108051	0.000397111
LOC100151901	XM_001929381	100151901	14.2536	1.46845e-09	1.19283e-08
PBXIP1	XM_021089739,XM_021089740,XM_021089741	100151902	1.9973	2.01074e-06	1.00665e-05
POPDC3	NM_001144111,XM_021083799	100151910	-2.37468	6.23122e-07	3.41412e-06
GOLGA5	XM_013989218,XM_021099629	100151911	1.22066	0.170717	0.260601
CNPY2	NM_001185068,XM_005655586,XM_021090897	100151912	-1.48861	0.00546416	0.0135658
MRPL2	NM_001185067,XM_021097975,XM_021097976	100151914	-1.17571	0.265486	0.371571
KIF1BP	XM_001928810	100151916	-1.44388	0.0142019	0.0315283
NFYA	NM_001243295,XM_005665945,XM_005665946,XM_005665948,XM_005665949,XM_013977884,XM_013977885,XM_013977886,XM_013977887,XM_013977888,XM_013977889,XM_013977891,XM_021097977,XM_021097978,XM_021097979,XM_021097980,XM_021097981	100151920	-1.41833	0.0170883	0.0369783
TPD52	NM_001244387,XM_021088495,XM_021088496,XM_021088497,XM_021088499,XM_021088500,XM_021088501,XM_021088502,XR_002343006,XR_002343007	100151928	-1.19524	0.211148	0.309459
VAV2	XM_005654613,XM_005654614,XM_005654617,XM_013987084,XM_021071347,XM_021071356,XM_021071364,XM_021071367,XM_021071375,XM_021071384	100151931	-1.06531	0.675238	0.76833
GBP1	NM_001128473,XM_021088503,XM_021088504	100151938	1.43766	0.0221192	0.0461701
LYPD1	NM_001185064,XM_013983958,XM_021074510,XM_021074511	100151939	-3.86685	0.131529	0.210339
C7H6orf47	NM_001244686	100151942	1.63531	0.00304296	0.00804372
AIG1	XM_021072446,XM_021072450,XM_021072454,XM_021072459,XM_021072467,XM_021072473,XM_021072475,XM_021072482	100151943	-1.24192	0.134135	0.213362
LRRC20	XM_001925274,XM_005657404	100151944	-1.94373	0.000125206	0.000452683
TUBA4A	XM_001928335	100151951	-1.15389	0.314881	0.425961
CWF19L1	XM_001929531,XM_013983660,XM_013983661,XM_013983662,XM_013983663,XM_021072386,XM_021072387	100151953	-1.52858	0.00524882	0.0130926
BAZ1A	NM_001244159,XM_013989047	100151954	1.07599	0.617906	0.721298
PARD6B	NM_001130532	100151957	2.45286	9.31962e-09	6.73415e-08
TMEM39A	XM_003132656	100151958	-1.46015	0.0106634	0.0244706
R3HCC1L	XM_001929141,XM_005671376,XM_021074445,XM_021074446	100151975	1.2452	0.142759	0.224922
ALDH1L2	XM_001926587	100151976	-1.50829	0.0346986	0.0680378
ALDH18A1	XM_001927529,XM_005671336	100151977	1.17015	0.27209	0.378823
MED13L	XM_021073120,XM_021073121,XM_021073122,XM_021073123,XM_021073124,XM_021073125,XM_021073126,XM_021073127,XM_021073128	100151978	1.45156	0.012715	0.0286495
CHDH	XM_005669647,XM_013981791,XM_013981792	100151982	-2.10848	2.04653e-05	8.61538e-05
SHISA5	XM_013981660,XM_021070630,XM_021070631,XM_021070632,XM_021070633	100151983	1.83023	2.92685e-05	0.00011969
CLCN4	XM_001925227	100151985	-1.05472	0.866993	0.922936
UNC45A	NM_001185069,XM_005653502,XM_021097982,XM_021097983	100151986	-1.11365	0.468228	0.582123
ARHGEF39	NM_001195686,XM_005660191	100151987	-4.04436	1.7805e-19	3.89933e-18
ULK1	XM_021072523,XM_021072525,XR_002338387,XR_002338388,XR_002338389,XR_002338390,XR_002338391	100151990	1.79586	4.99602e-05	0.000196132
LGR5	NM_001315762,XM_021090898	100151994	-70.1335	1.02237e-93	1.27063e-90
TRAM1	XM_001924618,XM_013988065	100151996	1.27161	0.0926567	0.156872
PHF6	NM_001185103,XM_021079381,XM_021079382,XM_021079383,XM_021079385,XM_021079386	100151997	-1.22441	0.174042	0.264891
PCNX4	XR_001306411,XR_001306413,XR_002335510,XR_115698	100151999	-1.0782	0.645414	0.743722
MESDC1	NM_001258293	100152002	1.16407	0.31841	0.429598
RPAP1	XM_003121581,XM_013993150,XM_021097423	100152008	-1.25134	0.136063	0.216199
HMX3	XM_001928009	100152015	2.99377	0.0884894	0.151241
MBOAT1	XM_001928343,XM_005665613,XM_013977464,XM_013977465,XM_021100237,XM_021100238	100152017	2.36802	2.73725e-09	2.13511e-08
NAA30	XM_021102575	100152018	1.16968	0.301898	0.412091
PELI2	XM_013993445	100152019	-2.39273	0.0187538	0.0400307
MTERF2	XM_021091566	100152022	-5.03687	2.18351e-18	4.41258e-17
DOK2	NM_001185102	100152025	-5.49168	6.24409e-06	2.86008e-05
NDFIP2	XM_001926577	100152028	2.1159	2.13169e-07	1.2646e-06
C1H15orf61	XM_001924580,XR_297238	100152039	1.09657	0.57696	0.684331
TRAPPC9	XM_021088861	100152043	-1.03749	0.809424	0.878392
COQ3	XM_021090298,XM_021090304	100152047	-2.02896	2.39923e-06	1.17976e-05
PLPP5	XM_005671771	100152049	1.80589	8.27669e-05	0.000310381
ENPP6	XM_021074886	100152050	-2.88151	3.58166e-09	2.75203e-08
ONECUT1	XM_001928991,XM_005659590,XM_021095149	100152052	2.52325	0.048953	0.0916387
RFX7	XM_021094829,XM_021094830,XM_021094836,XM_021094844,XM_021094854,XM_021094860	100152054	-1.72108	0.000393611	0.00128622
NCF4	XM_001924811,XM_013997542,XM_013997543,XM_021091535	100152055	-1.5278	0.0158211	0.0346484
RABEPK	NM_001244400,XM_005654539,XM_005654541,XM_005654543,XM_013986587,XM_013986596	100152056	-1.24352	0.133744	0.212832
CPNE3	XM_005662995,XM_021089150,XM_021089151,XM_021089152,XM_021089154,XM_021089155,XM_021089156,XM_021089157,XM_021089158,XM_021089159	100152057	1.19433	0.220321	0.320042
ZNF711	XM_001926232,XM_005673742,XM_005673744,XM_005673745,XM_005673746,XM_021079909,XM_021079910,XM_021079911,XM_021079912,XM_021079913,XM_021079915,XM_021079916,XM_021079917,XM_021079918,XM_021079919	100152061	-1.41712	0.0186386	0.0398418
ADCY4	XM_001927556,XM_021099200,XM_021099201	100152067	7.66622	8.03676e-23	2.27871e-21
SMAD6	XM_003480446	100152069	1.78722	0.0011414	0.0033789
UHMK1	XM_021089503	100152072	1.07073	0.644931	0.743373
HSPA13	XM_001924920	100152073	-1.74519	0.000379594	0.00124259
PTPN21	XM_003356769	100152076	1.97989	4.05206e-06	1.92032e-05
KRT8	NM_001159615	100152077	2.03562	6.77914e-07	3.69128e-06
ZNF407	XM_021073780,XM_021073786,XM_021073791	100152080	-1.18926	0.274671	0.381739
ISLR	XM_001928174,XM_005666155,XM_013978090,XM_021099066	100152082	-5.17269	3.7777e-22	1.02643e-20
TEAD4	NM_001142666	100152085	-1.06552	0.696509	0.786413
COMMD4	XM_001924389	100152086	2.34656	1.40251e-08	9.9368e-08
ANAPC5	XM_001929287,XM_013982845	100152087	-1.94861	9.34318e-06	4.14715e-05
PENK	XM_003125621	100152093	2.85413	3.55363e-05	0.000142931
ZNRD1	NM_001168701	100152094	-1.21098	0.212378	0.310529
DNAJC13	XM_003132418,XM_021069457	100152107	1.13915	0.375809	0.491433
ABCA1	NM_001317080	100152112	-1.86094	0.000298116	0.000997331
HVCN1	XM_001929463,XM_013982868,XM_013982870,XM_013982872,XM_021074353,XM_021074354,XM_021074355,XM_021074356,XM_021074357,XM_021074358,XM_021074359,XM_021074360,XM_021074362	100152115	1.05551	1	1
CPEB3	XM_013983554,XM_013983557,XM_013983558,XM_013983559,XM_021073492,XM_021073493,XM_021073494,XM_021073495,XM_021073496,XM_021073497,XM_021073498,XM_021073499,XM_021073500,XM_021073501,XM_021073502,XM_021073503,XM_021073504,XM_021073505,XM_021073506,XM_021073507,XM_021073508,XM_021073509,XM_021073510,XM_021073511,XR_002338767	100152117	2.30614	0.000309018	0.0010301
SPSB2	NM_001243315	100152120	1.90896	0.00200493	0.00560164
GTF2H3	XM_001927539,XM_005670580,XM_005670581,XM_021072258,XM_021072260	100152121	-1.28242	0.0983726	0.164994
ZSCAN12	XM_013977533,XM_013977534,XM_021099801,XM_021099802,XM_021099803,XM_021099804,XR_001297759,XR_002346104,XR_002346105,XR_002346106,XR_002346107,XR_002346108	100152126	1.88681	0.100087	0.167456
FUOM	XM_001927817,XM_003133245,XM_021073957	100152128	1.11086	0.468845	0.582674
CTIF	XM_013992847,XM_013992848,XM_013992849,XM_013992850,XM_021092817,XM_021092828,XM_021092844,XM_021092858,XM_021092861,XM_021092862,XM_021092869,XM_021092876,XM_021092879	100152137	2.52723	9.1177e-09	6.61208e-08
SLC44A1	XM_003480567,XM_005660312,XM_021067056,XR_002337141	100152140	-1.10051	0.501629	0.614575
CTGF	NM_213833	100152141	1.0934	0.584509	0.691142
SMPD2	XM_001925290	100152155	2.61284	5.44665e-11	5.30872e-10
POLR3GL	XM_005663524,XM_013997210,XM_013997211,XR_001308395,XR_002343450	100152157	1.57702	0.0016613	0.00473923
FAM83A	XM_001928753	100152159	5.59023	0.0103193	0.0237833
DLL4	NM_001244418	100152163	-2.37546	1.08815e-05	4.77874e-05
LATS1	XM_005659149	100152165	-1.47886	0.00868541	0.0204635
FRMD5	XM_021096590,XM_021096597,XM_021096605,XM_021096608,XM_021096611,XM_021096613,XM_021096616,XM_021096626	100152168	-5.92338	2.55744e-12	2.95443e-11
L2HGDH	XM_001926818,XM_021101450	100152180	1.12035	0.470506	0.584332
PLEKHO1	XM_005655398,XM_005655399	100152184	-3.11292	8.13879e-08	5.13243e-07
WASHC5	XM_021088931,XM_021088932	100152185	1.54543	0.00291838	0.00776057
SSB	XM_001924998,XM_005671925	100152189	-1.89595	8.73246e-06	3.89811e-05
CPSF6	NM_001195331,XM_021090899,XM_021090900,XM_021090901,XM_021090902,XM_021090903,XM_021090904,XM_021090905	100152191	-1.19605	0.211887	0.309934
ZFAND4	NM_001302672,XM_013983439,XM_013983440,XM_021071865	100152192	-1.36687	0.0830994	0.143576
UBE2W	NM_001243317	100152196	1.53878	0.00343765	0.00896783
CMSS1	XM_013981145,XM_021071314,XM_021071315,XM_021071316,XM_021071317,XM_021071318	100152199	-3.00309	1.95454e-12	2.29709e-11
C7H6orf222	XM_013977844,XM_013977845,XM_013977846,XM_021098639,XM_021098640	100152200	14.4457	8.08293e-60	2.23238e-57
PRR5	NM_001204382,XM_021090906,XM_021090908,XM_021090909,XM_021090910,XM_021090911,XM_021090912,XM_021090913	100152201	-1.11892	0.454544	0.568666
AGA	XM_001927332	100152203	-1.04021	0.796726	0.867453
DST	XM_003128338,XM_005665867,XM_005665870,XM_005665875,XM_005665878,XM_013977745,XM_013977750,XM_013977755,XM_013977756,XM_013977757,XM_013977759,XM_021098565,XM_021098566,XM_021098567,XM_021098568,XM_021098569,XM_021098570,XM_021098571,XM_021098572,XM_021098573,XM_021098575,XM_021098576,XM_021098577,XM_021098578,XM_021098579,XM_021098580,XM_021098581,XM_021098582,XM_021098583,XM_021098584,XM_021098…	100152205	3.0663	3.00639e-14	4.218e-13
LOC100152206	XM_013992909	100152206	-1.04061	1	1
CLN5	XM_005668472	100152208	1.11787	0.44965	0.564152
LOC100152209	XM_001927288	100152209	7.94245	2.52561e-11	2.55716e-10
TAF5	XM_021073484	100152210	-1.98649	2.88513e-05	0.000118211
TMTC3	XM_021092778,XM_021092779	100152211	-1.4404	0.0176921	0.038086
HECTD1	XM_013978136,XM_021099877,XM_021099878,XM_021099879,XM_021099880,XM_021099881,XM_021099882,XM_021099883,XM_021099884	100152212	-1.21227	0.183879	0.276728
CDKN1A	XM_013977858	100152215	2.50972	1.96098e-10	1.76713e-09
CUTA	XM_003356609,XM_005665889	100152220	1.06094	0.684181	0.775783
NDUFAF6	XM_001925041,XM_021089081	100152224	-2.81861	2.86166e-08	1.93906e-07
PEX7	XM_021087521,XM_021087529	100152228	-1.32445	0.0637119	0.114648
MRPL43	XM_003483541	100152229	-1.08443	0.57819	0.685463
MVK	XM_001929184,XM_005670727,XM_005670728,XM_021072506,XM_021072508,XR_002338382,XR_002338383,XR_307454,XR_307455	100152230	-1.36506	0.0409392	0.0787017
COX6A1	NM_001190221	100152232	1.96729	2.3108e-06	1.13966e-05
CPNE9	XM_021069294,XM_021069295,XM_021069296,XM_021069297,XM_021069298,XM_021069299,XM_021069300	100152236	1.28332	0.289344	0.398419
IFNGR1	NM_001177907,XM_005659183,XM_021085029	100152238	4.60976	1.61512e-24	5.2479e-23
MINPP1	XM_001927672,XM_021072285	100152243	1.02172	0.88744	0.938605
TP53INP2	XM_003359949,XM_013985297	100152247	4.69421	2.88139e-22	7.91399e-21
TTPA	XM_021089310,XM_021089311	100152248	-3.85707	3.54976e-05	0.000142814
DHX32	XM_001926580,XM_005671562,XM_021072595,XM_021072596,XM_021072598,XM_021072599	100152252	-1.10638	0.48971	0.602353
STX11	XM_001926239,XM_021087115	100152253	2.23306	6.59405e-05	0.000252228
PLXND1	XM_021069364,XM_021069365	100152254	-3.12517	7.81532e-07	4.2231e-06
CRELD1	XM_001928892	100152256	1.41742	0.0159046	0.0348006
SETD5	XM_013981946	100152258	-1.05515	0.709033	0.797343
PRDX4	XM_001927369,XM_005673496	100152260	-1.13289	0.381953	0.496139
ANP32B	XM_021066477	100152263	-2.02249	9.788e-07	5.20089e-06
CERS3	XM_005659788,XM_021098471	100152265	2.10413	0.000199486	0.000691892
ACTC1	NM_001170517	100152267	-1.73712	0.180027	0.272029
FBRSL1	XM_021074096,XM_021074097,XM_021074098,XM_021074099,XM_021074100,XM_021074101,XM_021074102,XM_021074104,XM_021074105,XM_021074106,XM_021074107,XM_021074108,XM_021074109,XM_021074110,XM_021074111,XM_021074112	100152269	-1.35483	0.0416519	0.0799275
TEP1	XM_005656313	100152287	1.63655	0.000755859	0.00232526
RTN4R	XM_005670955	100152289	-1.44795	0.0222973	0.0464733
SWI5	XR_001306646	100152291	1.16813	0.300068	0.409855
GABPB2	XM_003125771,XM_005663477,XM_005663478,XM_005663479,XM_005663480,XM_005663481,XM_005663482,XM_021089886,XM_021089887,XM_021089888,XM_021089889	100152294	1.26735	0.146653	0.230212
PMVK	NM_001168416,XM_013996999,XM_021088511	100152301	1.70289	0.000615725	0.00192555
TMEM79	XM_001927978	100152302	3.4899	8.97959e-16	1.42926e-14
ACAT2	XM_001928345	100152303	-1.50357	0.00433228	0.0110315
SEC63	XM_001925479,XM_021090779	100152304	-1.01853	0.898993	0.947733
LOC100152306	XM_005666412,XM_021099654	100152306	2.21832	6.69921e-08	4.29175e-07
ACVR1	XM_001927798,XM_013984146,XM_021076448,XM_021076449,XM_021076450,XM_021076451,XM_021076452,XM_021076453,XM_021076454,XM_021076455,XM_021076456,XM_021076457,XM_021076458	100152307	1.09245	0.55118	0.66
GALK2	XM_001925554,XM_003121519,XM_005659628,XM_005659629,XM_013993027,XM_021073702,XM_021073705,XM_021073712	100152312	-1.089	0.558521	0.667504
CCDC186	XM_001927027	100152319	1.93858	8.31743e-06	3.72735e-05
DOLK	XM_001928919	100152320	-1.41305	0.0317252	0.0629187
GPCPD1	XM_021078049,XM_021078050,XR_002340071	100152321	1.68082	0.00244679	0.00667853
C1H9orf16	XM_001927625	100152322	2.04547	2.23066e-06	1.10599e-05
CHCHD10	XM_001929468	100152325	4.28866	1.74931e-21	4.50592e-20
SNRNP48	XM_021100159,XR_002346288	100152326	1.34454	0.0432167	0.082379
INTS3	NM_001243322,XM_021088512	100152330	-1.41206	0.0176388	0.0379997
DAP3	XM_021089709,XM_021089710,XM_021089711,XM_021089712,XM_021089713,XM_021089714,XM_021089715,XM_021089716	100152332	-1.12118	0.427448	0.543059
ANKRD28	NM_001206449,XM_013981383,XM_013981384,XM_013981385,XM_021068206,XM_021068207,XM_021068208,XM_021068209,XM_021068210,XM_021068211,XM_021068212	100152333	-1.20067	0.222943	0.323315
RRNAD1	NM_001243324,XM_013996946	100152334	1.4888	0.00968014	0.022498
MARCH7	XM_001928215,XM_005657534,XM_005657535,XM_021074770,XM_021074771,XM_021074773,XM_021074774,XM_021074775,XM_021074776,XM_021074777,XM_021074779,XM_021074780,XM_021074781,XR_001304688,XR_001304689,XR_002339010,XR_002339011,XR_002339012,XR_299495	100152338	-1.11371	0.454102	0.568161
ITPK1	NM_001143692,XM_021097985	100152339	3.62182	2.38205e-18	4.76858e-17
HK1	NM_001243184	100152344	-1.23336	0.140495	0.222035
CEP152	XM_005659632,XM_005659633,XM_005659635,XM_013993030,XM_013993031,XM_013993032,XM_013993033,XM_021095942,XM_021095980	100152345	-2.75545	4.07717e-08	2.69893e-07
AMIGO2	XM_005664161	100152349	-1.84718	0.000531912	0.00168714
BLNK	XM_001928233	100152350	3.00679	1.22643e-13	1.62868e-12
SULF2	XM_021077816,XM_021077817,XM_021077818	100152351	-1.34758	0.0427437	0.0816652
SRSF12	NM_001195598,XM_021085130	100152352	-2.06354	1.62306e-05	6.92796e-05
SERINC3	XM_021077977	100152356	2.28334	1.07259e-08	7.70924e-08
ATP6V1G2	NM_001145380,XM_021097986,XM_021097987,XM_021097988	100152358	1.25534	0.537425	0.647218
CCDC68	XM_001926362	100152360	2.56509	1.43449e-09	1.16652e-08
SMC4	XM_005669952,XM_013982168,XM_013982169,XM_021069729,XM_021069730	100152361	-3.40056	1.19364e-16	2.08454e-15
VPS13B	XM_021090602,XM_021090603,XM_021090604,XM_021090605,XM_021090606,XM_021090607,XM_021090608,XM_021090609,XM_021090610,XM_021090611,XM_021090613,XM_021090614,XM_021090615,XR_002343693,XR_002343694,XR_002343695	100152362	1.16555	0.30392	0.414202
AKNA	XM_003480581,XM_005660367,XM_005660368,XM_005660369,XM_013993784,XM_021067917,XM_021067924,XM_021067933,XM_021067941	100152364	-2.80042	4.29383e-07	2.43306e-06
EGLN3	XM_001928507	100152368	1.89369	8.09088e-06	3.63346e-05
ZDHHC16	XM_001928815,XM_005657436,XM_005657438,XM_005657439,XM_021074391	100152371	-1.07633	0.613635	0.717166
CREG1	XM_001928982,XM_001928986,XM_021089476	100152373	-1.14874	0.335917	0.44831
SLC35C2	NM_001185159,XM_013985403,XM_021077211	100152375	1.53812	0.00370069	0.00961536
YLPM1	XM_001924711,XR_298837	100152380	-1.7599	0.000105921	0.000389666
TCF19	NM_001167591,XM_005665754,XM_013977603	100152381	-2.85677	6.05159e-10	5.14265e-09
LOC100152383	gene-LOC100152383	100152383	2.22233	0.094398	0.159133
MTERF3	XM_001929271,XM_005662952,XM_021089076,XM_021089077	100152384	-1.84859	4.75295e-05	0.000187329
TMBIM1	XM_021076202	100152389	2.55247	9.53984e-11	8.92579e-10
KAT14	XM_013985104	100152392	-1.08948	0.562689	0.670872
RTN1	NM_001244640,NM_001244641	100152394	-1.26502	0.546645	0.655465
KTN1	NM_001258303,XM_021085505,XM_021085523,XM_021085571,XM_021085629,XM_021085663,XM_021085690,XM_021085751,XM_021085804,XM_021085852,XM_021085894,XM_021085951,XM_021086020,XM_021086082,XM_021086137	100152397	-1.00338	0.982054	1
ARID4B	XM_021074399,XM_021074400,XM_021074401,XM_021074402,XR_002338969,XR_002338970	100152399	1.09799	0.534545	0.644218
HEY2	NM_001243329,XM_013992576,XM_021086293	100152404	-2.30772	0.160156	0.247161
LOC100152407	NR_033705	100152407	2.20933	1.46449e-07	8.90761e-07
TARBP1	XM_005670967,XM_013983218,XR_002338941	100152410	-2.87128	8.90752e-12	9.5711e-11
SFMBT1	XM_021068952,XM_021068953,XM_021068954,XM_021068955	100152413	-3.88444	7.13126e-14	9.67749e-13
PHF7	XM_001928213,XM_013981769,XM_021068888	100152414	-4.26622	0.000184687	0.000644009
SPG20	XM_021065568	100152415	-1.30129	0.0835358	0.144146
MTBP	XM_001924836,XM_021088982	100152418	-4.76167	3.83911e-17	6.98249e-16
EXOSC3	XM_001929006	100152421	-1.6695	0.00138414	0.00400682
LOC100152428	XM_005670294,XM_013982532,XM_021070813	100152428	2.21657	9.88872e-08	6.16557e-07
CCDC88C	XM_021100083	100152429	-1.63557	0.00118808	0.00349901
GPR63	XM_003353265,XM_013992707	100152431	-4.24366	6.97682e-12	7.62288e-11
PRPH	XM_003126105,XM_021091600	100152434	1.89397	0.0324925	0.06421
RHOBTB2	XM_003483388,XM_021073200,XM_021073202,XM_021073203,XM_021073204,XM_021073205	100152436	1.61894	0.00167432	0.0047727
PBX3	XM_021068926,XM_021068936,XM_021068947	100152438	3.94034	8.68508e-20	1.96257e-18
MYB	XM_001928929	100152439	-5.21933	3.17512e-26	1.17212e-24
RC3H2	XM_013993835,XM_013993836,XM_013993837,XM_021068506	100152442	-1.03376	0.825404	0.890164
SMIM19	NM_001190222,NM_001190223,NM_001190224	100152445	1.33973	0.0451309	0.0853623
SEC14L2	NM_001198918,XM_005670808,XM_005670810,XM_005670811,XM_005670815,XM_013983047,XM_021071866,XM_021071867	100152451	2.34093	6.9508e-08	4.43389e-07
USP21	XM_001927782	100152455	-1.25965	0.127709	0.205487
KCNK9	XM_021088862	100152456	-1.51317	0.470867	0.584332
USP45	XM_001925580,XM_013992722,XM_013992723,XM_021090330,XM_021090336,XM_021090339,XM_021090340,XR_002343647	100152458	-1.0046	0.982544	1
LOC100152459	XM_005662810,XM_021090523	100152459	1.17661	0.270347	0.376853
ACVR1B	NM_001195322,XM_013988268	100152462	1.70468	0.000408346	0.00132855
SLC39A14	XM_001925697,XM_005657235,XM_021072999	100152468	2.78415	4.34311e-12	4.8665e-11
PEA15	XM_001928960	100152480	2.42029	1.18139e-09	9.7398e-09
TSHZ1	XM_021099112,XM_021099120,XM_021099126	100152487	1.28736	0.163523	0.251733
LYPLA1	XM_021089369	100152491	1.10198	0.504691	0.617382
RPP21	NM_001244694,XM_005653456	100152493	-1.05235	0.746116	0.827637
RILPL1	XM_001925355,XM_005670586,XM_013982783,XM_013982785	100152494	-1.23483	0.157685	0.244233
PLCG1	XM_021078388,XM_021078389,XM_021078390,XM_021078391,XM_021078392,XM_021078393,XM_021078394	100152497	-3.58773	1.28239e-16	2.2291e-15
FGF12	XM_021070055,XM_021070056,XM_021070057	100152498	-2.88574	0.13207	0.21073
TMEM41A	XM_021069988	100152499	1.61733	0.00113269	0.00335442
ZSCAN16	XM_005665669,XM_005665670,XM_013977531	100152501	1.47756	0.0788487	0.137538
ABCD4	XM_001929196	100152503	1.60792	0.00166949	0.00476077
ERH	NM_001185163	100152505	-1.52901	0.00302065	0.00799043
TMEM242	NM_001185165,XM_005654358	100152509	1.51553	0.009201	0.0215036
BRAP	XM_021073840	100152514	-1.02882	0.856554	0.914761
PITPNM2	XM_005670599,XM_013982792,XM_013982793,XM_013982794,XM_013982795,XM_021074064,XM_021074065,XM_021074066,XM_021074067,XM_021074068,XM_021074069,XM_021074070,XM_021074071	100152515	-2.04565	2.84216e-06	1.38072e-05
C14H12orf65	XM_001928287	100152517	-1.85108	0.000232523	0.000795197
AAR2	XM_001926938,XM_005672908,XM_005672909,XM_013985342,XM_013985343,XM_021077487	100152525	1.10364	0.52521	0.635021
MED6	XM_001928042	100152526	1.03765	0.807374	0.876985
FAM162B	XM_005654391	100152527	-3.20303	0.0884894	0.151241
C1H15orf48	XM_001925677,XM_003353376	100152534	4.93156	8.22526e-27	3.2282e-25
ABCC4	XM_021065786,XM_021065787	100152536	-2.76093	5.60433e-11	5.4416e-10
FAM204A	NM_001185171,XM_005671491,XM_005671493,XM_005671494,XM_005671498,XM_021071868	100152540	-1.10415	0.495667	0.608426
PQLC1	XM_003480628,XM_005660578,XM_013993978	100152541	1.29081	0.0887125	0.151553
LPCAT4	NM_001145867,XM_013989095	100152542	-1.79243	8.58098e-05	0.000321066
TMX1	XM_001928249,XM_021101807	100152543	-1.53778	0.0028632	0.00763895
LZTFL1	XM_001926820,XM_021068643,XR_002337510	100152547	-1.96391	8.15847e-06	3.66051e-05
CD164	XM_001924626,XM_021090988	100152548	2.26095	1.5222e-08	1.06934e-07
PDZK1	XM_005663535,XM_013997218,XM_021089948,XM_021089949	100152549	109.677	1.85157e-134	9.20478e-131
EFHC1	XM_001928760,XM_013978451	100152550	1.46131	0.0686864	0.12207
SETD3	XM_001925288,XM_005666437,XM_021099686	100152552	1.057	0.7069	0.795411
RAP1B	XM_005663969,XM_013997710	100152555	2.22241	3.13863e-08	2.11521e-07
RGS10	XM_001927416,XM_003359382	100152559	-5.32648	1.29632e-07	7.95935e-07
LOC100152566	XM_005665561,XM_021100168	100152566	-1.02916	0.862704	0.919815
FBXO9	NM_001160297	100152568	-2.00813	1.93126e-06	9.6979e-06
OTUD7B	XM_001925669,XM_021089923,XM_021089924	100152569	2.02283	2.13739e-06	1.06292e-05
MAP3K20	XM_013990583,XM_021075198,XM_021075199,XM_021075200,XM_021075201,XM_021075202	100152572	-2.80957	1.02823e-10	9.60236e-10
AK7	XM_021099675,XM_021099676,XM_021099677,XM_021099678	100152573	1.45806	0.298038	0.407979
RAB3IP	XM_013997721,XM_021091977,XM_021091978,XM_021091979,XM_021091980,XM_021091981,XM_021091982,XM_021091983,XM_021091984,XR_002344018	100152578	1.05637	0.706657	0.795342
RASSF4	NM_001243337,XM_013983479,XM_013983480,XM_013983482,XM_013983483,XM_021071869,XM_021071870,XM_021071871,XM_021071873,XM_021071874,XM_021071875,XM_021071876,XM_021071877,XM_021071878,XR_002338275	100152580	-1.30657	0.0644492	0.115709
MGEA5	XM_003483548,XM_021072730	100152585	1.21447	0.174106	0.264961
SART3	XM_001926685,XM_005670755	100152586	-1.37151	0.0286766	0.0577091
DPCD	XM_001926725,XM_005671394	100152587	-1.55333	0.00253414	0.00687917
NUF2	XM_005655379,XM_005655380,XM_021089489,XM_021089490	100152590	-6.91637	2.77915e-32	1.63827e-30
CPNE5	XM_001927588,XM_013977859,XM_013977862,XM_013977863,XM_021098648,XR_002345691	100152591	-1.56675	0.19969	0.295395
AKAP12	XM_001927265	100152595	-4.06284	7.34176e-06	3.32508e-05
VPS52	XM_001925393,XM_013977772,XM_021098592	100152596	1.05891	0.694162	0.784179
PLA2G12B	NM_001243338,XM_005671053,XM_005671054,XM_005671055,XM_021071880	100152597	5.1002	3.84431e-26	1.40525e-24
SEMA4D	XM_005670397,XM_013982628,XM_013982629,XM_013982630,XM_013982631,XM_021073813,XM_021073814,XM_021073815,XM_021073816,XM_021073817,XM_021073818,XM_021073819,XM_021073820	100152598	-2.68776	3.89909e-10	3.39271e-09
LRRCC1	XM_021089162,XM_021089163,XM_021089164,XM_021089165,XM_021089166,XM_021089167,XM_021089168	100152599	-1.41545	0.0196146	0.0415884
UGT1A6	NM_001278750,XM_005672293,XM_005672294,XM_013984599,XM_013984602	100152603	3.8755	2.73083e-20	6.40371e-19
KIF4A	XM_003360353,XM_005657819	100152604	-3.9044	3.4772e-19	7.48325e-18
SGSM1	XM_005670759,XM_005670760,XM_005670761,XM_013982985,XM_021072306,XM_021072307	100152606	1.34374	0.0439532	0.0835243
MTCH1	NM_001244166,NM_001244167,XM_021097989,XM_021097990	100152609	1.79295	4.86375e-05	0.000191242
GJA10	NM_001258350	100152611	-1.56675	0.19969	0.295395
PPIF	XM_001929483,XM_021073635	100152612	-4.86407	3.59323e-19	7.72181e-18
LOC100152619	XM_021099393	100152619	-2.45923	5.71524e-08	3.69152e-07
PSMF1	NM_001243340	100152620	1.2131	0.187152	0.280888
ZNF37A	XM_005670986,XM_013983244,XM_013983245,XM_021072371,XM_021072372	100152623	-5.75136	7.24484e-14	9.82269e-13
ANKS6	XM_001925405,XM_013993700,XM_013993702	100152629	-1.18064	0.326066	0.437749
ANKRD22	XM_001928460	100152630	2.06916	4.84263e-07	2.71719e-06
KCNJ8	XM_003126434	100152631	1.22063	0.729435	0.814952
ZNF185	XM_013986494,XM_013986496,XM_013986497,XM_013986498,XM_013986500,XM_013986501,XM_013986502,XM_013986504,XM_021079960	100152632	2.35878	3.4986e-08	2.33982e-07
MPP5	XM_003356738,XM_005656336,XM_013989105,XM_021099389,XM_021099390	100152635	2.02806	1.50785e-06	7.70934e-06
PRKCH	XM_021062478	100152637	-1.3767	0.0457463	0.0863294
HAUS1	NM_001185166	100152640	-1.70867	0.000397661	0.00129747
IL17RC	XM_021069809	100152641	2.65638	6.99394e-10	5.89642e-09
CCDC122	XM_013980558,XM_013980559,XM_013980561,XM_013980562,XM_021065619,XM_021065620,XM_021065621	100152642	-1.98225	0.211789	0.309821
ALG11	XM_001927096,XM_005668385,XM_013980485,XM_013980486	100152645	1.13157	0.420359	0.535512
PEAK1	NM_001244188,XM_005656279,XM_021097992,XM_021097993,XM_021097994,XM_021097995	100152646	1.59039	0.00275141	0.00739362
COQ10B	XM_001928774	100152647	1.7764	0.000119846	0.000434888
ZNF710	XM_021098967,XM_021098968,XM_021098969,XM_021098970,XM_021098971,XM_021098972,XM_021098973,XM_021098974,XM_021098975	100152649	1.03981	0.816912	0.883677
STAMBPL1	NM_001243343,XM_021071881,XM_021071882,XM_021071883	100152651	1.10042	0.552592	0.661319
TDRD7	XM_001924680,XM_013993677,XM_013993678,XM_021066290	100152652	1.93072	7.8162e-06	3.51965e-05
LYSMD4	XM_001928238,XM_005659783,XM_013993228,XM_013993229	100152655	1.94805	8.98776e-06	3.99891e-05
LOC100152658	gene-LOC100152658	100152658	2.87861	0.381173	0.495455
GSS	NM_001244625	100152660	1.20176	0.203829	0.300268
BTBD7	XM_013989219,XM_013989220	100152664	1.34493	0.0521231	0.0966479
BNIP3L	XM_001927592,XM_021072217,XM_021072218	100152675	1.52352	0.00329044	0.00861395
PLCB1	XM_021077400,XM_021077401,XM_021077402,XM_021077403	100152679	-2.7801	4.53367e-11	4.46895e-10
TOX4	XM_001929118	100152681	1.46814	0.00779849	0.0186031
ANXA9	NM_001243348,XM_013997160,XM_021088517,XM_021088518,XM_021088519,XM_021088520,XM_021088522,XM_021088523,XM_021088524,XM_021088525,XM_021088526,XM_021088527	100152685	-1.76542	0.00185514	0.00523413
PPM1F	XM_001926857,XM_021073287	100152687	-2.00965	1.19391e-05	5.21614e-05
XPNPEP1	XM_003133180,XM_005671446,XM_013983719,XM_021073189,XM_021073190	100152688	1.28369	0.0854065	0.146898
SSR1	NM_001185167	100152689	-1.27573	0.0889037	0.15181
LOC100152690	XM_005670874	100152690	-2.17443	4.63779e-05	0.000183118
RAB25	XM_001928357	100152692	2.2994	7.9806e-09	5.85165e-08
NUDT16	XM_021071323	100152693	-1.06625	0.68119	0.77345
ABCC10	XM_021098753,XM_021098754,XR_002345741	100152696	-1.00309	0.986778	1
ARL6IP6	XM_001926700	100152698	-1.47885	0.00696713	0.016829
COQ10A	XM_003126267,XM_013988312,XM_021092863	100152699	-2.87927	1.39848e-07	8.54439e-07
MDFI	XM_001927034,XM_005665963,XM_013977909,XM_013977911,XM_013977912	100152701	-6.66882	2.5283e-05	0.0001048
EXTL3	XM_021074088,XM_021074089,XM_021074090	100152703	-1.64483	0.000850834	0.00259125
TRIM35	XM_001928380	100152706	-1.28497	0.101683	0.169688
MRPS28	NM_001185168,XM_021088528	100152709	-2.28235	1.02294e-07	6.34348e-07
ADAM28	XM_005670434,XM_005670435,XR_307326	100152711	-2.164	1.23579e-06	6.46009e-06
LOC100152714	XM_001924462,XM_013996642,XM_013996643,XR_002343230	100152714	1.63828	0.000966345	0.00290625
GOLGA2	XM_013993901,XM_021069471,XM_021069479,XM_021069487,XM_021069494,XM_021069501	100152721	1.12607	0.409367	0.524375
LOC100152722	XM_005654114,XM_005654115,XM_005654116,XM_005654117,XM_005654118,XM_005654119,XM_021074293,XM_021074294,XM_021074295	100152722	-1.15322	0.329605	0.441467
SELENBP1	XM_001929643,XM_013997150,XM_013997151,XM_021089863	100152724	1.89716	1.19404e-05	5.21614e-05
SMPD4	XM_001929588,XM_001929589,XM_013981430,XM_013981435,XR_001300099	100152725	-1.40059	0.021607	0.0452339
FKBP3	NM_001244157	100152728	-1.76745	8.18405e-05	0.000307139
S100A2	XM_001929556	100152729	1.88218	9.47636e-06	4.19877e-05
EIF4ENIF1	XM_001927490,XM_021073983,XM_021073984,XM_021073985,XM_021073986,XM_021073987,XM_021073988,XM_021073989	100152730	-1.19804	0.220464	0.320188
SCAMP3	NM_001185169	100152731	1.27947	0.0929188	0.157244
GPATCH4	NM_001243353	100152732	-2.57159	2.40454e-09	1.89642e-08
ARHGAP29	XM_005663656,XM_013997364	100152734	-1.43783	0.0176314	0.0379992
ZNF142	XM_021076477,XM_021076478,XM_021076479,XM_021076480,XM_021076481	100152736	-1.51734	0.0102347	0.0236441
UGCG	XM_001925267,XM_021067532	100152737	4.40323	4.13744e-23	1.19585e-21
LOC100152738	XM_001929395,XM_021072337	100152738	1.86822	2.31734e-05	9.66194e-05
TBX3	XM_001927997,XM_001928002	100152741	3.22339	2.21401e-15	3.43598e-14
ZSWIM3	XM_013985404	100152744	1.5749	0.0140173	0.0311927
SAMD15	XM_013989196	100152746	-3.41156	0.00429585	0.0109579
CA12	XM_021094163,XM_021094165	100152749	1.53158	0.00335687	0.00878167
SDC2	NM_001315754	100152754	1.01478	0.923001	0.966294
TRIM59	XM_005669954,XM_021069734	100152755	-2.98451	1.12939e-08	8.10184e-08
ANKRD46	NM_001243356,XM_005662942,XM_013996571,XM_021088530	100152758	1.18037	0.25971	0.365063
ANKZF1	XM_001925639	100152759	1.10497	0.519082	0.629602
C14H10orf62	XM_021074392	100152762	-2.48154	0.00764597	0.0182919
NME7	XM_021089439,XM_021089440,XM_021089441,XM_021089442	100152763	1.1291	0.405265	0.520956
WSB2	XM_001925977,XM_005670673,XM_005670674,XM_021073844	100152765	1.67479	0.000361104	0.00118676
IRF2BPL	XM_001928316	100152768	1.219	0.247795	0.351829
[truncated: 12,915 more rows]

## Sheet: G5P7 vs control
Gene_Symbol	Transcript_ID	Gene_ID	Test/Control.fc	Test/Control.raw.pval	Test/Control.bh.pval
.	rna-NC_000845.1_1246-2205	rna-NC_000845.1_1246-2205	1.48006	0.00599883	0.234715
.	rna-NC_000845.1_2206-2273	rna-NC_000845.1_2206-2273	-2.6016	0.628704	1
.	rna-NC_000845.1_2274-3844	rna-NC_000845.1_2274-3844	1.75552	8.27548e-05	0.0178156
.	rna-NC_000845.1_3845-3919	rna-NC_000845.1_3845-3919	-1.16492	0.456782	1
.	rna-NC_000845.1_4877-4945	rna-NC_000845.1_4877-4945	1.08956	1	1
.	rna-NC_000845.1_4943-5015	rna-NC_000845.1_4943-5015	-2.04532	0.00621651	0.237332
.	rna-NC_000845.1_5017-5086	rna-NC_000845.1_5017-5086	-1.72245	0.0109604	0.299696
.	rna-NC_000845.1_6129-6196	rna-NC_000845.1_6129-6196	-1.13098	0.782585	1
.	rna-NC_000845.1_6203-6270	rna-NC_000845.1_6203-6270	-1.25869	0.446748	1
.	rna-NC_000845.1_6272-6346	rna-NC_000845.1_6272-6346	-1.20127	0.674636	1
.	rna-NC_000845.1_6379-6444	rna-NC_000845.1_6379-6444	-1.93856	0.401742	1
.	rna-NC_000845.1_6444-6509	rna-NC_000845.1_6444-6509	-1.93856	0.401742	1
.	rna-NC_000845.1_8059-8129	rna-NC_000845.1_8059-8129	1.06129	0.675297	1
.	rna-NC_000845.1_8135-8202	rna-NC_000845.1_8135-8202	1.19039	0.521178	1
.	rna-NC_000845.1_8891-8957	rna-NC_000845.1_8891-8957	-1.19807	0.223979	0.977643
.	rna-NC_000845.1_10584-10652	rna-NC_000845.1_10584-10652	1.80846	0.257411	0.994442
.	rna-NC_000845.1_15267-15335	rna-NC_000845.1_15267-15335	1.62687	0.499675	1
.	rna-NC_000845.1_16482-16549	rna-NC_000845.1_16482-16549	1.49218	0.37983	1
.	rna-NC_000845.1_16550-16613	rna-NC_000845.1_16550-16613	1.09068	1	1
APTX	NM_213734	387596	1.08448	0.589374	1
P14ARF	NM_213735	396553	1.40502	0.022142	0.425164
COMP	XM_003123527	396554	-3.14105	0.102725	0.775001
PDE3A	NM_213736	396555	1.20658	0.426991	1
PGLYRP2	NM_213738	396557	1.0418	1	1
PAQR7	NM_213739,XM_021093449,XM_021093450,XM_021093451	396558	-1.15109	0.410915	1
PAQR8	NM_213740	396559	1.01277	0.954417	1
PSORS1C2	NM_001123171,XM_013977604,XM_013977605	396560	1.24719	0.314944	1
GFAP	NM_001244397,XM_005668709	396562	1.16526	0.336237	1
CALCB	NM_213742,XM_021080183,XM_021080191,XM_021080192,XM_021080195,XM_021080204,XM_021080207,XM_021080212	396563	1.20538	0.373077	1
FUNDC2	NM_213743	396564	1.14498	0.354606	1
KNG1	XM_003483288,XM_005652370,XM_013988208	396568	1.06227	0.928287	1
PLET1	NM_213744	396570	1.6343	0.156318	0.880282
SP1	XM_005652567,XM_005652569	396575	-1.08257	0.587328	1
TNNT1	NM_213748,XM_005655964,XM_005655965,XM_005655966,XM_013988704,XM_013988705,XM_021093453,XM_021093454,XM_021093455,XM_021093456,XM_021093457,XM_021093458,XM_021093459,XM_021093461,XM_021093462,XM_021093463	396579	-1.29802	0.265346	0.998916
UBE2D2	XM_005661722	396580	1.07272	0.624541	1
HMBS	NM_001097412,XM_021102144,XM_021102146,XM_021102147,XM_021102148	396581	1.02332	0.879625	1
SNAI1	XM_021077961	396583	2.89928	0.00159636	0.11349
SPAST	NM_213749,XM_021085819	396584	1.26981	0.112074	0.799744
KCNJ3	XM_003483648	396586	1.08859	1	1
IL16	NM_213751,XM_013989017,XM_013989018,XM_021098275	396589	1.40392	0.125993	0.828381
MSMO1	NM_213752,XM_005656503	396590	1.04323	0.766525	1
AGER	NM_001123218,XM_013977655,XM_013977656	396591	1.131	0.870082	1
TSPO	NM_213753	396592	1.3943	0.0438066	0.577727
PLA2G7	NM_001113013,NM_001322806,NM_001322807,XM_005666084,XM_013977998,XM_013977999,XM_021098277,XM_021098278,XM_021098280	396593	-1.37271	0.327546	1
STAR	NM_213755	396597	1.80143	0.620334	1
GPX3	NM_001115155	396598	-1.13016	0.424348	1
SLC1A4	XM_013996100,XM_021087450	396600	-1.05403	0.732245	1
ST3GAL4	NM_213757,XM_005667497,XM_021102149,XM_021102151,XM_021102152,XM_021102153,XM_021102154,XM_021102155,XM_021102156,XM_021102157,XM_021102158	396602	1.27217	0.546645	1
PPP3CB	XM_001928015,XM_001928025,XM_005671106,XM_005671107,XM_005671108,XM_005671110,XM_021072574,XM_021072575,XM_021072576,XM_021072577,XM_021072578,XM_021072579,XM_021072580,XM_021072581,XM_021072583	396603	1.07685	0.607963	1
IRAK1	XM_003135490	396606	1.17993	0.263982	0.997027
TLR1	NM_001031775,XM_013978591	396607	1.13138	0.45553	1
SCNN1A	NM_213758,XM_021091106	396608	2.02028	0.00603317	0.234715
MAPK9	XM_003354171,XM_005661439,XM_005661440,XM_005661441,XM_005661444,XM_013994862,XM_021084316,XM_021084317	396609	-1.14958	0.343126	1
MAPK8	XM_001929166,XM_003359272,XM_013983427,XM_013983428,XM_021073085,XM_021073086,XM_021073087	396610	-1.04222	0.785519	1
IRF1	NM_001097413,XM_021080244	396611	-1.11043	0.472817	1
ETFB	NM_001205279,XM_005653290	396614	1.06368	0.66954	1
ETFA	NM_001244403,XM_021098281	396615	1.02605	0.857092	1
TRAF5	XM_003482755,XM_021063865,XM_021063867	396616	1.03144	0.877245	1
MAP3K1	XM_003133973,XM_013984792,XM_013984793	396617	1.09972	0.510076	1
ST3GAL3	NM_213759,XM_021093464,XM_021093466,XM_021093467,XM_021093468,XM_021093469,XM_021093470,XM_021093471,XM_021093472,XM_021093473,XM_021093474,XM_021093475,XM_021093477,XM_021093478	396619	1.0626	0.721803	1
TLR6	NM_213760	396621	-1.10071	0.596145	1
HMOX2	NM_001244412,XM_013995672,XM_013995673,XM_021085820	396622	1.18797	0.232115	0.983273
TLR2	NM_213761,XM_005653576,XM_005653577,XM_005653578,XM_005653579	396623	-1.43051	0.41243	1
GSR	XM_003483635	396625	1.0374	0.796987	1
MRPL32	XM_003360208,XM_021079164,XR_002340468,XR_002340469	396626	1.34069	0.0449838	0.580724
VDR	NM_001097414,XM_021091108,XM_021091109	396628	-1.07763	0.620333	1
TRAF6	NM_001105286,XM_005652801,XM_013990069	396629	-1.11537	0.475977	1
SLC29A1	XM_003128425,XM_005666064,XM_005666065,XM_005666066,XM_005666067,XM_013977982,XM_013977983,XM_021098789,XM_021098790,XM_021098791	396631	-1.06831	0.663721	1
BCL2L11	NM_001160074,NM_001252194,XM_021085825,XM_021085826,XM_021085827,XM_021085828,XM_021085829,XM_021085830,XM_021085832,XR_002342157,XR_002342158,XR_002342159	396632	1.40488	0.0443226	0.577727
BAX	XM_003127290,XM_013998624	396633	1.30469	0.0629202	0.66076
THTPA	XM_001928723,XM_013978203,XM_021099223	396635	-1.01557	0.931347	1
UCHL1	NM_213763	396637	-1.69264	0.00378084	0.185821
RPS23	NM_213764	396638	1.4772	0.00607234	0.234715
SULT1A3	NM_213765	396640	-1.28667	0.580767	1
IRF8	NM_001252427,XM_021093479,XM_021093480	396645	1.18007	0.249923	0.99332
MYD88	NM_001099923	396646	1.28706	0.130104	0.828381
HSP70.2	NM_213766	396648	-1.10399	0.486386	1
SLA-7	NM_213768,XM_005665788,XM_013977626,XM_021098282	396650	-1.00662	0.969582	1
ARNT	NM_001315687,XM_001929670,XM_005663493,XM_013997187,XM_021088678,XM_021088679,XM_021088680,XM_021088681	396653	-1.08663	0.570278	1
AHR	NM_001303026	396654	-1.03346	0.825905	1
STAT1	NM_213769,XM_021074655,XM_021074656,XM_021074657,XM_021074658,XM_021074659,XM_021074660,XM_021074662,XM_021074663,XM_021074664,XR_002338995,XR_002338996,XR_002338997,XR_002338998,XR_002338999	396655	1.00112	0.994474	1
IRF3	NM_213770	396656	1.01104	0.941648	1
IL10RB	NM_213771	396657	1.14167	0.379857	1
IFNAR1	NM_213772,XM_021068507	396658	-1.07274	0.638492	1
CXCR4	NM_213773	396659	-1.05269	0.78826	1
CD74	NM_213774,XM_021080276,XM_021080278,XM_021080282	396660	1.11976	0.553958	1
DSPP	NM_213777,XM_021100402,XM_021100403,XM_021100404,XM_021100405,XM_021100406	396664	-1.12417	0.60913	1
TGFBR1	NM_001038639,XM_005660270,XM_021080713	396665	-1.03775	0.802836	1
GAL3ST2	NM_213778,XM_021074665	396666	1.19937	0.7633	1
PTPN1	NM_001113435,XM_021077276,XM_021077277	396667	-1.02484	0.866991	1
SCD	NM_213781,XM_021072070	396670	-1.09086	0.539463	1
SREBF2	XM_021091444,XM_021091445,XM_021091446	396675	-1.09817	0.51121	1
ST6GALNAC4	NM_213784,XM_021080818,XM_021080865	396676	1.14278	0.34975	1
F3	NM_213785,XM_021088682	396677	1.12879	0.393728	1
AMT	NM_001244426,XM_021068508	396679	-1.22689	0.162098	0.888764
NPW	NM_213786	396680	1.19348	0.511556	1
TXNRD1	NM_214154	396681	-1.22537	0.154008	0.876401
LEAP2	NM_213788	396687	2.40795	0.00186426	0.121775
COASY	NM_213789,XM_013980931,XM_021066181,XM_021066182	396688	-1.03059	0.835603	1
DCPS	NM_213790,XM_021102159	396689	1.04274	0.775777	1
BMPR1B	NM_001039745,XM_021100407,XM_021100408,XM_021100409,XM_021100410,XM_021100411,XM_021100412,XM_021100413,XM_021100414,XM_021100415,XM_021100416,XM_021100417,XM_021100418,XM_021100419,XM_021100420,XM_021100421,XM_021100422,XM_021100423,XM_021100424,XM_021100425,XM_021100426,XM_021100427,XM_021100428,XM_021100429	396691	-1.12832	0.607992	1
HOPX	NM_213792,XM_005666682,XM_005666683,XM_005666684,XM_005666686,XM_005666687,XM_005666689,XM_021100430,XM_021100431,XM_021100432,XM_021100433	396692	1.07885	0.706604	1
TPM2	NM_001129947,XM_005660207,XM_005660208,XM_021080975,XR_301349	396693	2.23006	0.117167	0.813302
HIF1A	NM_001123124	396696	-1.1389	0.364851	1
RSC1A1	NM_213793,NM_213793_dup1	396699	-1.03224	0.841365	1
RNASE10	NM_001007111,XM_005656307,XM_013989060,XM_013989061,XM_013989063	396701	1.00058	1	1
CD58	NM_213795	396702	1.09885	0.530475	1
SON	XM_003358932,XM_003358933,XM_005657147,XM_005657148,XR_002338035,XR_002338036,XR_002338037,XR_002338038,XR_002338039,XR_002338040	396703	-1.12125	0.421806	1
LAMB1	XM_003130269	396707	-1.27259	0.0967061	0.759178
RARA	XM_003131473,XM_003131474,XM_021067021	396709	1.04833	0.752365	1
RARB	XM_005669304	396710	-1.19696	0.457749	1
LOC396711	XM_013981330	396711	-1.17093	0.631629	1
ABO	NM_213799	396713	1.26047	0.124739	0.828381
KPNA3	NM_001190230,XM_021065149,XM_021065151,XM_021065152	396715	-1.16644	0.297614	1
FGF9	NM_213801	396717	1.05511	0.827971	1
RYR1	NM_001001534	396718	1.01636	0.954494	1
SORBS2	XM_003359471,XM_003483622,XM_005671728,XM_005671729,XM_005671730,XM_005671732,XM_005671733,XM_021075564,XM_021075565,XM_021075566,XM_021075567,XM_021075568,XM_021075569,XM_021075570,XM_021075571,XM_021075572,XM_021075573,XM_021075574,XM_021075575,XM_021075576,XM_021075577,XM_021075578,XM_021075579,XM_021075580,XM_021075581,XM_021075582,XM_021075583	396719	-1.11891	0.431333	1
DDX58	NM_213804,XM_021064054,XM_021064055,XM_021064056,XM_021064057,XM_021064058,XR_002336113	396723	-2.12514	2.85158e-05	0.00825251
OLR1	NM_213805	396724	-1.22883	0.318398	1
GHRL	NM_213807,XM_013981924	396728	1.4407	1	1
ANGPT2	NM_213808,XM_005671650	396730	-1.984	0.0501032	0.616759
GGTA1P	NM_001323055,NM_001323056,NM_213810,XM_005660399,XM_005660402,XM_013993814,XM_013993815,XM_013993817,XM_021081683,XM_021081694	396733	-1.26355	0.148609	0.864999
CXCL16	NM_213811,XM_005669174,XM_013981276	396735	1.17627	0.264946	0.998392
ACTR3	NM_001134343,XR_002339000	396738	-1.0407	0.779745	1
SAL1	NM_213814	396739	-1.23861	0.526363	1
NR3C1	NM_001008481,XM_005652952,XM_005652953,XM_005652954,XM_005652955,XM_005652956,XM_005652957,XM_013991680,XM_021080376,XM_021080385,XM_021080403,XM_021080408,XM_021080412	396740	1.17017	0.335928	1
DNAJB1	NM_001244430	396741	1.11341	0.456157	1
HSP90AB1	NM_001244433,XM_005666063	396742	-1.08753	0.553791	1
CD55	NM_213815,XM_021102161,XM_021102162,XM_021102163,XM_021102164,XM_021102165,XM_021102166,XM_021102168,XM_021102169,XM_021102170,XM_021102171,XM_021102172,XM_021102173,XM_021102174,XR_002346930,XR_002346931,XR_002346932,XR_002346933	396743	1.00159	0.994937	1
ICAM1	NM_213816	396750	-1.08013	0.6362	1
SLC9A5	XM_021094077,XM_021094079,XM_021094080,XM_021094081,XR_002344559,XR_002344560,XR_002344561,XR_002344562,XR_002344563	396753	1.40906	0.17377	0.911959
INSR	XM_021083940,XM_021083941,XM_021083942,XM_021083943	396755	1.16789	0.300038	1
PI3	NM_213819,XM_005672965	396757	1.11684	0.444717	1
FGFR2	NM_001099924	396762	-1.47197	0.037314	0.542903
GLTP	XM_021072515	396765	1.17785	0.262697	0.997027
RPL3	NM_001244063	396768	1.17741	0.249249	0.99332
MMP3	NM_001166308	396769	-1.77007	0.278164	1
GALP	NM_001348949,NM_213825	396772	1.67716	0.226333	0.978703
TIMP4	XM_021069344	396774	1.03689	0.810808	1
TIMP3	XM_003126073	396775	-1.09434	0.536731	1
THRB	XM_001928465,XM_013981410,XM_013981412,XM_013981413,XM_013981414,XM_013981415,XM_013981416,XM_013981418,XM_013981419,XM_021071425,XM_021071426,XM_021071427,XM_021071428,XM_021071429,XM_021071430,XM_021071431,XM_021071432,XM_021071433,XM_021071434,XM_021071435,XM_021071436	396776	-1.07133	0.640963	1
USP18	NM_213826	396777	-1.50878	0.0194234	0.400118
CBR2	NM_213827	396780	1.14784	0.528337	1
AWN	XM_021073582	396783	1.21152	0.206229	0.957538
FOLR1	NM_213830,XM_005653647,XM_013999144,XM_021102175	396784	1.41192	0.546629	1
LDLR	NM_001206354,XM_021080444,XM_021080449,XM_021080452,XM_021080457	396801	-1.1092	0.465734	1
MYL6	NM_001163997,XM_005655587,XM_005655589,XM_021091112	396807	1.16502	0.281378	1
KIT	NM_001044525	396810	-1.10401	0.577426	1
AKR1B1	NM_001001539,XM_021078497,XM_021078498	396816	1.05157	0.732813	1
PSP-II	NM_213836	396817	1.24248	0.487333	1
PSP-I	NM_213837	396818	1.52221	0.00709506	0.248734
DEFB1	NM_213838	396819	-2.14447	0.129351	0.828381
ATP2A3	XM_021067692,XM_021067693	396820	-1.12943	0.39602	1
GAPDH	NM_001206359,XM_021091114,XR_002343817	396823	1.03633	0.801077	1
PDE4A	NM_001123159,XM_005654820,XM_005654822,XM_005654824,XM_013987406,XM_021080483	396825	-1.17402	0.523505	1
FAS	NM_213839,XM_021072073	396826	1.36363	0.0438719	0.577727
MT-2B	XM_003355808	396827	1.35555	0.0367002	0.541075
MAPK6	XM_001925291,XM_005659599,XM_005659601,XM_013992986,XM_021095334,XM_021095339	396833	-1.01669	0.909846	1
CALM3	NM_001244209	396838	1.10774	0.471531	1
CSF3	NM_213842,XM_021066184	396839	1.81322	0.13189	0.828381
SOX9	NM_213843	396840	-1.08986	0.550502	1
BCAT2	XM_003127278,XM_005664688,XM_013998608,XM_013998609,XM_013998610,XM_021094702,XM_021094703	396841	-1.05853	0.694354	1
TF	NM_213847,XM_021068520	396845	1.12006	0.690293	1
MYLK	XM_001929078,XM_021070231,XM_021070232,XM_021070233,XM_021070234,XM_021070235,XM_021070236,XM_021070237,XM_021070238,XM_021070239,XM_021070240,XM_021070241	396848	-1.33817	0.274497	1
RHOA	NM_001244437,XM_021068521,XM_021068522	396849	-1.00962	0.946512	1
PIK3R5	NM_213851	396851	1.1083	0.712819	1
MSMB	NM_213852	396852	1.15288	0.349986	1
FOLR2	NM_213853,XM_005653648,XM_005653650,XM_005653651,XM_005653652,XM_005653653,XM_005653654,XM_021102177	396853	-1.11181	0.485691	1
DDC	XM_021063927,XM_021063928,XM_021063929,XM_021063930	396857	1.13217	0.391595	1
NOS2	NM_001143690,XM_005669079,XM_013981166,XM_013981169,XM_021066186,XR_001299931	396859	-1.34486	0.345894	1
TIMP1	NM_213857	396862	1.03147	0.828704	1
POMC	NM_213858,XM_021085834	396863	2.3668	1.95616e-05	0.00679545
CHI3L1	NM_001001540	396865	-1.42223	0.457819	1
LOC396866	NM_213859	396866	-1.0077	1	1
LOC396867	NM_213860	396867	1.20943	0.295357	1
PPBP	NM_213862	396870	7.42652	0.000819566	0.0774294
SPINK4	NM_213864	396872	1.12466	0.410487	1
TCN1	XM_021082977,XM_021082978	396873	1.03414	0.813506	1
ATP2A2	NM_213865,XM_021072075,XR_002338285,XR_002338286	396875	-1.08178	0.581266	1
CFD	XM_013994801	396877	1.08234	0.57659	1
CXCL8	NM_213867	396880	1.10864	0.475519	1
FCN2	NM_213868	396881	-1.06616	0.67306	1
SLPI	NM_213870	396886	1.07075	0.658082	1
UPTI	XM_021077962,XM_021077963,XM_021077964,XM_021077965,XM_021077966	396887	1.46819	0.164738	0.893866
RLN2	NM_213872,XM_021082276	396891	-1.82837	0.0464848	0.592516
PGA5	NM_213873	396892	-1.14472	0.699009	1
MX2	NM_001097416	396893	1.01244	1	1
MDH1	NM_213874	396894	1.0298	0.837329	1
CHAT	NM_001001541	396896	1.16871	0.803068	1
ATP1B1	NM_001001542	396898	-1.04268	0.768643	1
AMCF-II	NM_213876	396900	1.25212	0.155712	0.878974
MYO10	XM_005672397	396902	-1.12931	0.39472	1
MYH10	XM_021067863	396903	-1.22026	0.166915	0.896135
MYH9	XM_021091538	396904	-1.18369	0.236822	0.986794
LOC396905	NM_213877,XM_021080524,XM_021080527,XM_021080532,XM_021080535,XM_021080541,XM_021080544	396905	1.32362	0.139347	0.842863
HSPA6	NM_001123127	396906	-1.34707	0.0801666	0.712826
TMBIM6	NM_001005348,XM_021091115,XM_021091116,XM_021091117,XM_021091118	396907	1.0301	0.834549	1
AKAP9	NM_001253824,XM_021102178,XM_021102179,XM_021102180,XM_021102181,XM_021102182,XM_021102183,XM_021102184,XM_021102185,XM_021102186,XM_021102187,XM_021102188,XM_021102189,XM_021102190,XM_021102191,XM_021102192,XM_021102193,XM_021102194,XM_021102195,XM_021102196	396908	1.02537	0.86409	1
ABCC6	XM_021086559	396909	-1.17762	0.48573	1
ABCB1	NM_001308246,XM_003130205	396910	-1.14645	0.348811	1
GATA2	NM_213879,XM_021068525,XM_021068526	396912	-1.64721	0.0592037	0.644995
JUN	NM_213880	396913	-1.02677	0.85451	1
CRYL1	NM_213881,XM_021065153,XM_021065154,XM_021065155	396914	1.20809	0.239818	0.988319
EDN1	NM_213882	396915	-1.05331	0.755588	1
IGF2	NM_213883,XM_021080575,XM_021080576,XM_021080582,XM_021080585,XM_021080593,XM_021080596,XM_021080603,XM_021080607,XM_021080612,XM_021080616,XM_021080621,XM_021080632,XM_021080637,XM_021080641,XM_021080643,XM_021080648	396916	-2.22822	0.133184	0.828381
TOP2A	NM_213884	396917	-1.02199	0.879182	1
CMAH	NM_001113015	396918	1.04569	1	1
MAN1A1	NM_213885,XM_021082358	396919	-1.34364	0.211189	0.962592
CD46	NM_213888,XM_021102197,XM_021102198,XM_021102199	396922	1.01673	0.908106	1
STAT2	NM_213889	396923	-1.09785	0.528826	1
AKR1A1	NM_213890,XM_021093494,XM_021093495,XM_021093497,XM_021093498	396924	1.02087	0.884609	1
CTSV	NM_213892,XM_005653809,XM_005653810,XM_021064061	396926	1.00624	0.965283	1
ACY1	NM_213896,XM_021068527	396930	1.08505	0.578833	1
ACADL	NM_213897	396931	-1.09878	0.545455	1
ACADS	NM_213898,XM_005670708	396932	-1.01144	0.937698	1
FUT8	NM_213899,XM_005666321,XM_005666322,XM_021098290	396933	1.03545	0.811805	1
RENBP	NM_213900	396934	-1.09113	0.619612	1
GANAB	NM_213904,XM_005660772,XM_021080661,XM_021080669,XM_021080674	396938	-1.05651	0.69962	1
PECAM1	NM_213907,XM_005668680,XM_013980836,XM_013980837	396941	-2.78942	1.81436e-05	0.00653527
ANXA1	NM_001163998	396942	1.10174	0.495587	1
ITGB2	NM_213908	396943	1.57413	0.203903	0.95294
GLUL	NM_213909,XM_021102200,XM_021102201,XM_021102202	396944	-1.10742	0.475606	1
SERPINE1	NM_213910	396945	1.16572	0.517245	1
PGRMC1	NM_213911	396946	1.07563	0.608405	1
HSD11B2	NM_213913	396948	1.28506	0.153261	0.875511
FAAH	NM_213914,XM_013999418,XR_002344418	396949	-1.01438	0.952538	1
ATP5I	NM_213915	396950	1.15436	0.313167	1
RPL36AL	NM_213917	396952	1.36993	0.0269663	0.470472
PLK1	XM_021086465,XR_002342378	396953	1.0055	0.971342	1
PROC	NM_213918,XM_005671629,XM_005671630,XM_013983970,XM_013983971,XM_021074671,XM_021074672,XM_021074673	396954	1.35678	0.42843	1
AURKB	NM_213919,XM_013990048,XM_013990050,XM_021066188,XM_021066189,XM_021066190,XM_021066191,XM_021066192,XM_021066193,XM_021066195,XM_021066196,XM_021066197,XM_021066198	396955	1.02285	0.878226	1
ATP5L	NM_001244137	396956	1.2029	0.193859	0.943071
HEXB	NM_213921	396958	1.14891	0.333791	1
ANKRD1	NM_213922,XM_021072076	396959	-1.24349	0.132483	0.828381
APEH	NM_213923,XM_005669560	396961	-1.01844	0.900616	1
ADGRE5	NM_213925,XM_021080704,XM_021080710,XM_021080714,XM_021080718,XM_021080722,XM_021080732,XM_021080742	396964	-1.0301	0.845813	1
UBC	XM_003483411,XM_021074017,XM_021074018	396966	-1.06726	0.646329	1
GOT1	NM_213927	396967	-1.07367	0.630001	1
GOT2	NM_213928	396968	-1.09335	0.530411	1
CTSH	NM_213929	396969	1.1048	0.482887	1
H3F3A	NM_213930	396970	1.10848	0.469101	1
LGALS9	NM_001348968,NM_001348969,NM_001348970,NM_001348971,NM_213932,XM_021066200	396972	1.00622	0.96546	1
ARSA	NM_213933	396973	1.17774	0.287951	1
VCL	NM_213934,XM_005671073,XM_005671074,XM_021072078	396974	-1.06522	0.659253	1
PSMB8	NM_213935	396975	-1.05136	0.740787	1
RNASE4	NM_213936	396976	-1.13892	0.406801	1
FAU	XM_021082866	396977	1.42353	0.0129845	0.329801
OXCT1	NM_213938	396978	-1.01263	0.935607	1
PIK3CG	NM_213939,XM_021102203,XM_021102204,XM_021102205,XM_021102206	396979	-2.86301	0.00339476	0.177095
RPS18	NM_213940	396980	1.24306	0.12492	0.828381
C4BPA	NM_213942	396982	1.26802	0.243835	0.990964
PDXK	NM_213943	396983	-1.10821	0.485689	1
DAD1	NM_213944	396984	1.39391	0.0204783	0.410022
PLAU	NM_213945	396985	1.12944	0.392678	1
FHL3	NM_213946,XM_013999158	396986	1.7015	0.00213419	0.132606
WFDC2	NM_213947	396987	1.25728	0.107069	0.790898
TIMP2	NM_001145985,XM_013989846,XM_021066201,XM_021066202	396988	1.06622	0.701118	1
RPL19	XM_003131509	396989	1.25923	0.104146	0.780043
SLC12A4	NM_213949	396992	-1.20361	0.23597	0.986794
RPL29	NM_213950,XM_005669562	396993	1.23854	0.131479	0.828381
SLC35A4	NM_213951,XM_021080759,XR_002340864,XR_002340865	396994	-1.05351	0.725029	1
CLDN5	NM_001161636	396997	-2.01479	0.461168	1
ACO2	NM_213954	396999	-1.14488	0.341942	1
GALNS	NM_213955,XM_021093500,XM_021093501	397000	1.10065	0.519759	1
POLR2B	XM_003129037	397001	-1.07893	0.596183	1
HNF1B	NM_213956,XM_021066204,XM_021066205,XM_021066206,XM_021066207	397002	-1.09031	0.553425	1
SLC1A1	NM_001164649	397003	-1.02839	0.861441	1
SSTR1	NM_001190231,XM_013978119	397004	-1.55505	0.0281778	0.477309
VDAC1	NM_213960,XM_005652948,XM_005652949,XM_005652950,XM_021080765	397010	-1.02754	0.848486	1
OPTN	NM_213961,XM_005656827,XM_005656828,XM_013989749,XM_013989750	397011	1.06972	0.640449	1
HADHA	NM_213962	397012	-1.06872	0.642277	1
PPARGC1A	NM_213963,XM_021100438,XM_021100439,XM_021100440,XM_021100441,XM_021100442,XM_021100444	397013	-1.01155	0.974321	1
HTT	NM_213964,XM_013978501,XM_021100445,XM_021100446,XM_021100447	397014	-1.18609	0.237935	0.987968
PTTG1	XM_003134092,XM_005672563,XM_005672564,XM_005672565,XM_005672566,XM_013984882,XM_021076846	397015	1.25125	0.119568	0.820077
SMAD1	NM_213965,XM_021100448,XM_021100449,XM_021100451,XM_021100452,XM_021100453,XM_021100454,XM_021100455	397016	-1.01231	0.934268	1
HADHB	NM_001348972	397017	-1.08021	0.590348	1
SCARB1	NM_213967	397018	-1.11064	0.468766	1
ITGB1	NM_213968,XM_013980285,XM_021064065	397019	-1.11195	0.454852	1
TNFRSF1A	NM_213969	397020	1.07067	0.635977	1
TAGLN	NM_001244150,XM_005667370,XM_005667371	397021	1.08336	0.665252	1
EEF1G	XM_005660798	397022	1.06175	0.672401	1
PTGFRN	XM_013997237	397023	-1.24245	0.136595	0.839945
CLU	NM_213971,XM_021072080,XM_021072081,XM_021072082,XM_021072084,XM_021072085,XM_021072086,XM_021072087,XM_021072088	397025	-1.12213	0.418543	1
SUCLG2	XM_003132309,XM_021070828	397026	-1.04327	0.767671	1
CAPN1	NM_001348784,XM_005660702,XR_002340871,XR_002340872	397027	-1.02906	0.841867	1
FTH1	NM_213975,XM_005660803	397030	1.21228	0.174468	0.914209
SELENOW	XM_021094647	397032	1.35747	0.0414387	0.571137
B2M	NM_213978	397033	1.06661	0.650268	1
OAZ1	NM_001122994,NR_125342	397034	1.07675	0.602342	1
FTL	NM_001244131	397035	1.48885	0.00509667	0.215346
SOD1	NM_001190422	397036	1.09563	0.51961	1
FBP1	NM_213979	397038	1.08917	0.571398	1
MDH2	NM_001244153	397039	-1.07577	0.607713	1
UGP2	NM_213980,XM_021085835,XM_021085836,XM_021085837,XM_021085838	397040	1.15393	0.319524	1
LGALS4	NM_213981	397041	1.06752	0.645183	1
CD47	NM_213982,XM_021068528,XM_021068529,XM_021068530,XR_002337496,XR_002337497,XR_002337498,XR_002337499	397042	1.12159	0.42039	1
PSMC5	NM_213983,XM_005668681,XM_013980839,XM_021066208,XM_021066209,XM_021066210,XM_021066211	397043	-1.00409	0.977876	1
SUMO2	NM_213984	397044	1.09806	0.51074	1
KCNN3	NM_213985,XM_021088689,XM_021088690,XM_021088691,XM_021088692,XM_021088693	397045	1.69283	0.206011	0.957106
RPL22	NM_213987	397047	1.49486	0.00469864	0.206303
SRD5A2	NM_213988,XM_021085840,XM_021085841	397048	-2.72209	0.0310526	0.497743
DNASE1	NM_213991,XM_005662188,XM_005662189,XM_013995699,XM_013995700,XM_013995701,XM_013995703,XM_021085842,XM_021085844,XM_021085845,XR_002342160	397051	-1.15372	0.33549	1
SULT1E1	NM_213992,XM_021100456,XM_021100457,XM_021100458,XM_021100459	397052	-1.01867	0.922463	1
DLAT	NM_213994	397054	-1.05664	0.702421	1
CYP27B1	NM_213995,XM_021091124	397055	1.08275	0.753401	1
RHBG	NM_213996,XM_021088694,XM_021088695	397056	1.10129	0.521196	1
IL18	NM_213997,XM_005667326,XM_005667327	397057	1.34165	0.0395053	0.55774
PSMA4	NM_001244468,XM_021098292	397058	1.06706	0.649234	1
ITGA2B	NM_213998	397059	-1.05236	0.791001	1
DUOX2	NM_213999,XM_021082558	397060	-1.03735	0.811202	1
TFRC	NM_214001	397062	-1.23551	0.143852	0.851117
IGFBP2	NM_214003	397064	1.09114	0.539066	1
OSTF1	NM_214005	397066	1.06315	0.672301	1
CD9	NM_214006	397067	1.19201	0.216423	0.966988
EGFR	NM_214007	397070	-1.07427	0.621322	1
C3	NM_214009,XM_021080819	397072	-1.20408	0.190106	0.937111
ABCG2	NM_214010	397073	-2.60117	9.08665e-05	0.0190259
UPK2	NM_214012,XM_021102209	397075	-1.24906	0.236046	0.986794
FOXO1	XM_021065269	397077	1.01208	0.953354	1
TGFB1	NM_214015,XM_021093503	397078	1.02024	0.890051	1
ENPEP	NM_214017	397080	1.02957	0.952657	1
KCNN4	NM_214018	397081	-1.06496	0.661621	1
DHRS4	NM_214019	397082	1.18041	0.266784	0.998916
EGF	NM_214020,XM_021100461,XM_021100462,XR_002346366	397083	-1.40983	0.047178	0.60043
TGFB2	XM_021064293,XM_021064294,XM_021064295,XM_021064296,XM_021064297,XM_021064298	397084	1.58257	0.186636	0.932818
MYO6	NM_214021,XM_005659426,XM_005659428,XM_005659429,XM_005659430,XM_013992810,XM_013992811,XM_013992812,XM_021082579,XM_021082594,XM_021082601,XM_021082615,XM_021082634,XM_021082663,XM_021082674,XM_021082684	397085	1.02536	0.863333	1
TNF	NM_214022	397086	1.87997	0.0165202	0.370962
SPP1	NM_214023,XM_005667004,XM_005667005,XM_021100464	397087	-1.12515	0.405209	1
PPP2R1A	NM_214024	397088	-1.0463	0.75146	1
PPP2R2A	NM_001164020,XM_005670440,XM_013982663,XM_013982664,XM_021072095,XM_021072096	397090	1.02784	0.8487	1
PRKAR1A	NM_214026,XM_005656932,XM_021066213	397091	-1.02648	0.854598	1
INHBA	NM_214028,NM_214028_dup1	397093	-1.24416	0.145668	0.857349
IL1A	NM_214029,XM_005655198,XM_013987856,XM_013987857,XM_021085846	397094	1.04822	0.793104	1
GGT1	NM_214030,XM_005670882,XM_021072097,XM_021072098,XM_021072099,XM_021072100	397095	-1.81588	0.00421067	0.193273
ENG	NM_214031,XM_005660449,XR_002341416,XR_002341417	397096	-1.07281	0.652434	1
DGKA	NM_214032,XM_005663874,XM_005663875,XM_005663877,XM_021091126,XM_021091127,XM_021091128	397097	-1.15421	0.337372	1
CHRM1	NM_214034	397099	-1.02996	1	1
PCSK1	NM_214038	397103	-1.1778	0.346279	1
ACADM	NM_214039	397104	1.0997	0.506313	1
POU2F2	NM_214040,XM_021093506,XM_021093507,XM_021093508,XM_021093509,XM_021093510,XM_021093511,XM_021093512	397105	1.45324	0.360272	1
NTAN1	NM_214042	397107	1.15456	0.316966	1
DPYD	NM_214044,XM_021088696	397109	-1.28842	0.0965397	0.758668
SCG5	NM_001105287,XM_021082727	397110	-1.0016	0.993294	1
TBXAS1	NM_214046,XM_021078508,XM_021078509	397112	-1.19127	0.26757	0.998916
SLC5A1	NM_001164021,XM_021072101	397113	1.07766	0.602067	1
GSTO1	NM_214050	397117	1.21976	0.163582	0.892032
DGAT1	NM_214051,XM_005655311,XM_021088697	397118	-1.04333	0.778708	1
PLAT	NM_214054	397121	-1.42667	0.0662743	0.667427
MT3	NM_214056	397123	1.31807	0.349508	1
RBP4	NM_214057,XM_021072103,XR_002338287	397124	1.12137	0.428402	1
ESD	NM_214060,XM_005668414	397127	1.27435	0.0891045	0.739567
MX1	NM_214061	397128	-1.91696	1.83851e-05	0.00653527
DLD	NM_214062	397129	-1.06309	0.66971	1
HMGB2	NM_214063,XM_021072104,XM_021072105	397130	1.21645	0.168354	0.89875
ATP4B	NM_001001258,XM_005653839,XM_021065156	397131	1.37759	0.679314	1
FDX1	NM_214065	397133	1.17848	0.271497	1
DAO	NM_214066	397134	1.13315	0.573025	1
CAST	NM_214067,XM_021080889,XM_021080896,XM_021080902,XM_021080909,XM_021080916,XM_021080919,XM_021080921,XM_021080923,XM_021080928,XM_021080930,XM_021080941,XM_021080948,XM_021080955,XM_021080960,XM_021080966,XM_021080969,XM_021080972,XM_021080976,XM_021080979,XM_021080986,XM_021080989,XM_021080994,XM_021080998,XM_021081001,XM_021081005,XM_021081007,XM_021081010	397135	-1.05672	0.699288	1
PPP2CB	XM_021075810,XM_021075811	397136	1.02215	0.878875	1
FUT1	NM_214068	397138	-1.2055	0.202759	0.951968
OVGP1	NM_214070	397140	-3.20798	4.8455e-05	0.0121416
NPL	NM_214071,XM_021102211,XM_021102213,XR_002346939	397141	-1.01945	0.941502	1
SMAD4	NM_214072,XM_005654429,XM_013985326,XM_021082766,XR_297958	397142	-1.00508	0.97342	1
CBR1	NM_214073	397143	1.0157	1	1
CYP24A1	NM_214075	397145	1.09068	1	1
CLCN2	XM_005670042,XM_013982255,XM_013982256,XM_021069949,XM_021069950,XM_021069951,XM_021069952	397147	-1.26581	0.107159	0.790898
KMO	NM_214076	397148	4.06773	6.36389e-05	0.015262
CHGB	NM_214081	397154	-1.28862	0.112522	0.802193
RAMP2	NM_214082	397155	1.73296	0.165414	0.894043
IL2RG	NM_214083,XM_021079496,XM_021079497	397156	1.60843	0.186636	0.932818
VEGFA	NM_214084,XM_013977975	397157	-1.02767	0.848746	1
ATP7A	XM_003135200,XM_013990937,XM_013990938	397159	-1.01999	0.908942	1
CD34	NM_214086,XM_005656760	397160	1.04284	1	1
CCND2	NM_214088	397162	-1.0651	0.660272	1
RAMP3	NM_214089,XM_021078510,XM_021078511,XM_021078512	397163	-1.005	1	1
KCNE3	NM_214093,XR_002346940,XR_002346941	397168	-1.12868	0.406329	1
BEST1	XM_013994220	397169	2.83992	0.00139668	0.106309
SOX6	XM_021085317,XM_021085318,XM_021085319,XM_021085320,XM_021085321,XM_021085322,XM_021085323,XM_021085324,XM_021085325,XM_021085326,XM_021085327,XM_021085328,XM_021085330,XM_021085331,XM_021085332,XM_021085333,XM_021085334,XM_021085335,XM_021085336,XM_021085337,XM_021085338,XM_021085339,XM_021085341,XM_021085342,XM_021085343,XM_021085344,XM_021085345,XM_021085346,XM_021085347,XM_021085348,XM_021085…	397173	-1.28611	0.254704	0.994227
IHH	NM_001244470,XM_021074681	397174	-1.002	0.992305	1
COL11A1	XM_001929372	397175	3.55334	0.0586286	0.644344
TAF1B	XM_021087858,XM_021087859,XM_021087860,XM_021087861	397176	1.04176	0.783201	1
DUOX1	NM_214096	397177	-1.13134	0.720802	1
IL18R1	NM_214098,XM_021085848,XM_021085849,XM_021085850,XM_021085851	397179	1.06116	0.807098	1
MTHFR	XM_003127574,XM_003127575,XM_005664995,XM_005664996,XM_021095342,XM_021095343,XM_021095344,XM_021095345,XM_021095346,XR_002344905	397180	-1.25819	0.143775	0.851117
SHMT1	XM_021067989,XM_021067990,XM_021067992,XM_021067993,XR_002337397,XR_002337398,XR_002337399,XR_002337400,XR_002337401,XR_002337402,XR_002337403,XR_002337404	397181	1.00763	0.961197	1
IGFBP5	NM_214099	397182	1.13663	0.428971	1
PRKCA	XM_021066740	397184	-1.00427	0.979048	1
SLC31A1	NM_214100	397186	-1.14866	0.339224	1
PPP1R12A	XM_021092811	397190	-1.00777	0.959762	1
HSP90B1	NM_214103,XM_021091129	397191	-1.11819	0.431284	1
VTN	NM_214104	397192	-2.17714	0.258407	0.994442
GUCY2C	NM_214105,XM_021091130	397193	-1.10777	0.482797	1
ADM	NM_214107	397195	1.25883	0.109213	0.793986
DPEP1	NM_214108,XM_013994190,XM_021093525	397196	-1.22087	0.515533	1
CELA2A	NM_214109	397197	1.50463	0.0286899	0.478851
SFTPD	NM_214110,XM_005671145,XM_013983376	397198	1.32002	0.0739449	0.699298
JAK2	NM_214113,XM_021082799,XM_021082802,XM_021082806,XM_021082809	397201	1.12574	0.442667	1
JAK1	NM_214114,XM_021093526,XM_021093527,XM_021093528,XM_021093530,XM_021093531,XM_021093532,XM_021093533,XM_021093534,XM_021093535,XM_021093536,XM_021093537,XM_021093538	397202	-1.02209	0.879244	1
SLC4A2	XM_021078859,XM_021078860,XM_021078861,XM_021078862	397203	-1.03487	0.811863	1
PPP1R14B	NM_214115	397205	1.1527	0.324658	1
CSF2	NM_214118	397208	1.2974	0.227467	0.978703
GFPT1	NM_001194979,XM_005662490	397209	1.03945	0.785666	1
CSNK2B	NM_001145377,XM_001926307,XM_005665790	397211	-1.00357	0.981263	1
DBI	NM_214119	397212	1.28483	0.078889	0.708055
IGF2R	NM_001244473	397214	-1.1449	0.349736	1
OPRD1	XM_003356260,XM_013999083	397216	1.4494	0.679314	1
F5	NM_214120	397217	-1.35461	0.0863988	0.73395
KPNA2	NM_001163404,XM_021066215	397218	1.01241	0.931443	1
PAPPA	XM_001926753	397219	-1.90724	0.352234	1
KPNA5	XM_001925212,XM_005654392,XM_005654393	397220	1.2772	0.126799	0.828381
ITGB7	XM_003355416,XM_005652560,XM_005652561,XM_013985719,XM_013985831,XM_021091698,XM_021091699	397221	-2.15642	0.00143045	0.106656
HRH4	NM_214122,XM_021093540	397224	-7.98896	0.000143701	0.0264635
CDKN2B	NM_214124,XM_021082816,XM_021082822,XR_301271	397227	1.03162	0.838998	1
NR1I2	NM_001038005,XM_005670184,XM_013982404,XM_013982405,XM_013982406,XM_021068536,XM_021068537,XM_021068538	397228	-1.1211	0.422724	1
SLC35C1	NM_001244475,XM_003353889,XM_005660968	397229	-1.19642	0.230482	0.982591
HHEX	NM_001244579	397232	-1.1123	0.515801	1
KPNA1	NM_001163405	397235	-1.13119	0.406627	1
OCLN	NM_001163647,XM_005672521,XM_005672522,XM_005672523,XM_005672524,XM_005672525	397236	1.02652	0.857044	1
PPARA	NM_001044526	397239	1.04855	0.90818	1
TUFT1	XM_021089859,XM_021089860	397240	1.04627	0.755199	1
PPP3CA	NM_214128,XM_021100469,XM_021100470,XM_021100471,XM_021100472,XM_021100473	397241	-1.07483	0.625444	1
CASP3	NM_214131	397244	-1.06547	0.665325	1
NECTIN1	NM_001001262,XM_021102215	397247	-1.05739	0.706006	1
PLK3	XM_003128058	397250	1.06424	0.716705	1
PLK2	XM_003133981	397251	-1.02434	0.867052	1
GDF11	NM_001244310,XM_021091131	397254	-1.25618	0.234121	0.986794
NEK2	XM_003130413,XM_021063863	397258	1.1473	0.347197	1
SMAD3	NM_214137,XM_021082849	397260	1.1277	0.411802	1
AKAP10	NM_214138	397262	1.00928	0.955704	1
CLCN5	NM_214139	397263	1.38158	0.0824225	0.722759
S100G	NM_214140	397265	-1.03574	0.807343	1
BIRC5	NM_214141,XM_021066218	397266	1.23752	0.139986	0.844393
HCST	NM_214142,XM_013998329,XM_013998330,XM_013998331,XM_013998332	397267	1.01068	1	1
ALCAM	XM_003358827,XM_013982482,XM_021070497,XM_021070498	397269	1.00638	0.967106	1
IGFBP1	NM_001195105	397270	-1.37192	0.483743	1
AIF1	NM_001129950,XM_013977627,XM_021098301	397271	1.48321	0.159447	0.883024
PRDX5	NM_214144	397273	1.31679	0.0544562	0.634594
TP53	NM_213824	397276	1.00141	0.994589	1
PMAIP1	NM_214147	397278	1.14345	0.448514	1
TFAM	NM_001130211	397279	1.1519	0.343598	1
ACVR2A	NM_001204765	397282	-1.16927	0.291665	1
NEUROD1	XM_021075510	397283	-1.31806	0.406621	1
CLCA1	NM_214148	397284	1.06396	0.667627	1
ITGAV	NM_001083932,XM_021074686,XM_021074687,XM_021074688,XM_021074689,XM_021074690	397285	1.12997	0.396461	1
CTLA4	NM_214149	397286	1.44549	0.780907	1
PDX1	NM_001141984	397288	1.63275	0.0218099	0.423589
ZFX	XM_003134981,XM_005673500,XM_013986016,XM_021080656,XM_021080657,XM_021080658,XM_021080659,XM_021080660,XM_021080662	397294	-1.17647	0.272887	1
PPARD	NM_001130241,NM_214152,XM_005665910,XM_013977808	397297	-1.14165	0.367813	1
ENTPD1	NM_214153,XM_005671301,XM_005671303,XM_005671304,XM_013983585	397298	1.63031	0.376638	1
MTR	XM_001927058,XM_021073435,XM_021073436	397300	1.04723	0.780983	1
CALU	XM_003134705,XM_003484023,XM_021079308	397301	-1.0548	0.71018	1
CD247	NM_214155,XM_005663131,XR_002343035,XR_303056,XR_303057	397302	1.137	0.421545	1
LBP	NM_001128435	397303	1.28819	0.0776136	0.704388
RXRA	XM_021071446,XM_021071451,XM_021071454,XM_021071455,XM_021071463,XM_021071473,XM_021071477,XM_021071478,XM_021071479,XM_021071488,XM_021071495,XM_021071498,XM_021071500,XM_021071508,XM_021071514,XM_021071517,XM_021071521,XM_021071523,XM_021071532,XM_021071541,XM_021071547,XM_021071554,XM_021071560,XM_021071570,XM_021071581,XM_021071592,XM_021071603,XM_021071614,XM_021071623,XM_021071624,XM_021071…	397306	1.00889	0.952596	1
CEBPA	XM_003127015	397307	1.04447	0.786405	1
SREBF1	NM_214157,XM_021066226	397308	-1.06148	0.678978	1
PIGR	NM_214159,XM_021102216	397315	-1.10375	0.503008	1
FCN1	NM_214160,XM_013988963,XM_021082862,XM_021082870,XR_002341444	397316	-1.06377	0.882061	1
ACRBP	XM_003126533	397317	1.09534	0.587527	1
CASP1	NM_214162	397319	1.56338	0.0147143	0.351419
MMP1	NM_001166229	397320	-1.15373	0.31868	1
IGFALS	NM_001048186,XM_013987754	397322	-3.08639	0.0884894	0.738298
ACACA	NM_001114269,XM_021066227,XM_021066228,XM_021066229,XM_021066230,XM_021066231,XM_021066233,XM_021066234,XM_021066235,XM_021066236,XM_021066237,XM_021066238	397324	-1.23076	0.153454	0.875511
KCNQ1	XM_021082619,XM_021082620	397326	-1.01111	0.938639	1
TIGD4	NM_214164	397327	-2.23615	0.00619366	0.237269
VCAN	NM_001206429,XM_005661535,XM_005661536,XM_021081073	397328	-1.49622	0.00592401	0.234715
XPO1	XM_013996110,XM_021087484,XM_021087485,XM_021087486,XM_021087487,XM_021087488	397330	1.02355	0.87144	1
CXADR	XM_013982543,XM_021070833	397333	-1.15383	0.325743	1
DHDH	NM_214166	397337	1.01368	0.928417	1
WT1	NM_001001264,XM_013994456,XM_021081114,XM_021081119,XR_002340965	397338	-1.02781	0.950862	1
F8	NM_214167	397339	1.00442	1	1
STAT5B	NM_214168,XM_021066239,XM_021066240,XM_021066241,XM_021066242,XR_002336818	397340	-1.0872	0.587923	1
ADAM17	NM_001099926,XM_021085853,XM_021085854,XM_021085855	397343	1.00419	0.980225	1
ADAM9	XM_001925664,XM_021075120	397344	-1.11871	0.435626	1
ADAM10	NM_001130531	397345	-1.21309	0.19098	0.938927
MMP13	XM_003129808,XM_021062710,XM_021062711,XM_021062712	397346	-1.09979	0.50448	1
CD59	NM_214170,XM_005661031	397347	-1.26951	0.252263	0.994227
GPD2	XM_021075775,XM_021075776,XM_021075777,XM_021075778,XM_021075779,XM_021075780	397348	1.00344	0.982529	1
IGF1R	NM_214172,XM_021082915,XM_021082918,XM_021082920	397350	-1.01661	0.913112	1
HPRT1	NM_001032376,XM_021079503,XM_021079504	397351	1.12188	0.425226	1
ADRB2	NM_001128436,XM_021081158	397357	1.3056	0.298573	1
SLC9A3	XM_021077062,XM_021077063	397358	-1.16053	0.298249	1
CEBPB	NM_001199889	397360	1.09651	0.559045	1
ENSA	XM_021089895	397361	1.00181	0.991555	1
ARPP19	NM_214175,XM_005659588,XM_005659589,XM_021082942	397362	1.17585	0.260579	0.996572
TYK2	NM_001114670,XM_005654825,XM_005654826,XM_005654827,XM_013987408,XR_001303183,XR_002340978	397363	-1.12358	0.418042	1
CNGA1	XM_021101171	397366	1.59303	0.430494	1
SLC23A2	NM_214178,XM_021077278,XM_021077279,XM_021077280,XM_021077282,XM_021077283,XM_021077284,XM_021077285,XM_021077286	397367	1.0259	0.874203	1
GHSR	NM_214180,XM_021068541,XM_021068542	397372	1.00058	1	1
MYO7A	NM_001099928	397373	-1.12284	0.471038	1
SLC5A4	NM_214182	397376	-1.2922	0.193515	0.942598
CACNA2D1	NM_214183,XM_005667682,XM_005667683,XM_005667684,XM_013979783,XM_013979785,XM_021102218,XM_021102219,XM_021102220,XM_021102221,XM_021102222,XM_021102223,XM_021102224,XM_021102225,XM_021102226,XM_021102227,XM_021102228,XM_021102229,XM_021102230,XM_021102231,XM_021102233	397377	1.05775	0.787525	1
PPP1CB	NM_214184,XM_021085856,XM_021085857	397378	1.13196	0.385061	1
CDC20	NM_001123094,XM_021093549,XM_021093551	397379	1.07349	0.620425	1
B4GALT4	XR_001300547	397380	-1.18616	0.248155	0.99332
MTTP	NM_214185	397381	-2.24179	0.0107729	0.296891
MUC1	XM_021089728,XM_021089729,XM_021089730	397382	-1.28464	0.0798004	0.711067
TRIM50	NM_214186	397383	1.57034	0.470867	1
DDOST	NM_214188	397385	1.06062	0.679401	1
THRA	NM_214190,XM_021066243,XM_021066244,XM_021066245	397387	-1.10397	0.502138	1
PROS1	XM_021070736	397388	-1.08599	0.56774	1
MCT7	NM_214191,XM_021085858,XM_021085859	397389	1.15659	0.606306	1
SLC25A11	XM_021067766,XM_021067767	397390	1.0595	0.690192	1
MMP2	NM_214192	397391	-1.61012	0.356672	1
ALOX5AP	NM_001164001,XM_013980423,XM_021065157,XM_021065158	397392	-1.18277	0.329306	1
CAPN2	NM_001100188	397393	1.03617	0.804649	1
CAMK2G	NM_214193,XM_005671076,XM_005671077,XM_005671078,XM_005671080,XM_005671081,XM_005671082,XM_005671083,XM_005671085,XM_005671086,XM_005671087,XM_005671088,XM_013983319,XM_013983321,XM_013983322,XM_021072108,XM_021072109,XM_021072110,XM_021072111,XM_021072112,XM_021072113,XM_021072114,XM_021072115,XM_021072117,XM_021072118,XM_021072119,XM_021072120,XR_001301003,XR_002338288,XR_002338290,XR_002338291…	397394	-1.22716	0.16056	0.886296
CD40	NM_214194	397395	1.60014	0.0290103	0.482505
AMY2	NM_214195,XM_005663621,XM_005663623,XM_021088708,XM_021088709,XM_021088710,XM_021088711	397397	-1.33308	0.131786	0.828381
DNASE2	NM_214196	397398	1.09434	0.557131	1
FCGRT	NM_214197,XM_013998635,XM_013998636,XM_013998637,XM_013998639,XM_021093552,XM_021093554	397399	1.11243	0.454764	1
TGFB3	NM_214198,XM_005666355,XM_013978322	397400	-1.37787	0.0627488	0.66076
RAMP1	NM_214199	397401	1.45039	0.581089	1
PLIN2	NM_214200,XM_005660074,XM_005660075,XM_013993524,XM_021082975	397402	-1.05603	0.701363	1
GPX1	NM_214201	397403	1.33109	0.0458766	0.587782
FCER1G	NM_001001265	397406	1.35846	0.81105	1
PKIA	NM_214204	397408	-1.07949	0.663888	1
IL5	NM_214205,XM_013995115	397409	1.4177	0.110123	0.794723
NPC2	NM_214206	397410	1.04507	0.757372	1
MMP7	NM_001348795	397411	1.15623	0.308134	1
MIF	NM_001077213	397412	1.21488	0.170152	0.901446
FXYD3	NM_214208,XM_005664469,XM_021093555	397413	1.30929	0.0587358	0.644344
MT1A	NM_001001266	397417	1.48596	0.0252493	0.455179
UBA52	NM_214211,XM_005652916,XM_013991270,XM_013991276	397418	1.27705	0.0847606	0.732734
TFF2	XM_003358971	397420	2.84332	0.000161425	0.0283607
FABP6	NM_214215	397423	1.00058	1	1
QPCT	XM_003481245	397424	1.01579	0.922123	1
IMPA1	NM_214216,XM_021088713,XM_021088714,XM_021088715	397425	1.08915	0.561278	1
HTR4	NM_001001267	397431	-1.21709	1	1
OTC	NM_001164002	397438	-1.09584	1	1
SCP2	NM_001168415	397439	1.01071	0.943049	1
THOP1	NM_214223	397442	-1.12356	0.423509	1
GNMT	NM_001110419	397444	-1.54286	0.293588	1
ROCK2	XM_013987936,XM_021087831,XM_021087832,XM_021087833,XM_021087834,XM_021087835,XM_021087836,XM_021087837,XR_002342860,XR_002342861	397445	-1.04583	0.758344	1
ECE1	XM_021097679	397446	-1.18813	0.235561	0.986794
ROCK1	XM_005653400	397447	1.05307	0.723175	1
KCNJ5	NM_214225	397448	-1.70497	0.100489	0.770611
LOC397451	XM_021076925	397451	1.2407	0.336874	1
ADAP1	NM_214226	397453	1.00251	1	1
ITPR1	XM_021069276,XM_021069277,XM_021069278,XM_021069279,XM_021069280,XM_021069281,XM_021069282,XM_021069283,XM_021069284	397454	-1.13955	0.404424	1
SLC9A1	NM_001007103	397458	-1.22403	0.180475	0.922595
PTBP1	NM_214231,XM_005661413,XM_021081310,XM_021081318,XM_021081329,XM_021081338	397461	-1.05649	0.699355	1
GLRX	NM_214233,XM_005654989	397463	1.36094	0.0313267	0.498364
GAL	NM_214234	397465	1.62687	0.499675	1
MLN	NM_214235,XM_013977795,XM_013977796	397466	1.4552	0.025253	0.455179
CCK	NM_214237,XM_005669402,XM_021068544	397468	-1.0178	1	1
PPP2R1B	XM_003357285,XM_005667316,XM_013979368,XM_021062773,XR_002335629	397470	-1.07527	0.620136	1
ATP6V1H	NM_214240,XM_005653063,XM_013993240,XM_013993244	397472	-1.02079	0.894555	1
F12	NM_214242,XM_021081362,XM_021081368,XM_021081376,XM_021081384,XM_021081389	397474	-1.09242	0.728629	1
CPA1	NM_214244,XM_005673165,XR_002340207	397476	1.37759	0.679314	1
SCAMP1	NM_214245	397477	1.11983	0.439702	1
CES1	NM_214246,XM_021093557,XM_021093558,XM_021093559,XM_021093560,XM_021093562,XM_021093563,XR_002344419	397478	1.14979	0.325014	1
HSD11B1	NM_001348961,NM_214248,XM_021102234,XM_021102235,XM_021102237,XM_021102238,XM_021102239	397480	-1.37056	0.0618471	0.65777
ATP1A1	NM_214249,XM_021088717	397481	-1.19384	0.211779	0.962592
PAFAH1B1	NM_214250,XM_005657017,XM_005657018,XM_013990003	397482	1.00738	0.959676	1
ITGA2	NM_001244272,XM_021076566	397483	-1.06796	0.645316	1
TGFA	NM_214251,XM_021085860	397484	1.02596	0.864582	1
GHR	NM_214254,XM_013990636,XM_013990637,XM_021076567,XM_021076568,XM_021076569,XM_021076570,XM_021076571,XM_021076572,XM_021076573,XM_021076574,XM_021076575	397488	1.44236	0.0505394	0.616759
INHBB	NM_001164842	397490	-1.59683	0.0056923	0.230103
DPP4	NM_214257	397492	-1.39752	0.0342985	0.527417
PRKAR2A	NM_214258	397493	-1.11483	0.509893	1
ABAT	NM_214263	397500	-1.02276	0.906086	1
POU2F1	NM_214264,XM_005663132,XM_005663133,XM_005663134,XM_005663135,XM_013996798	397501	1.11775	0.602772	1
PRKAA2	NM_214266,XM_021093564,XR_002344420	397504	1.08254	0.616803	1
RAG1	NM_001123184,XM_021081425	397506	-1.09584	1	1
CYBA	NM_214267,XM_021093565	397507	1.34893	0.037288	0.542903
KITLG	NM_214269,XM_021091141,XM_021091142	397509	-1.18854	0.263883	0.997027
UOX	NM_214270	397510	-1.6412	0.430494	1
TGFBR3	NM_214272,XM_021088719,XM_021088720,XM_021088721	397512	-1.24854	0.197619	0.947279
POU2F3	XM_021062978,XM_021062979,XM_021062980	397514	-1.32573	0.188102	0.934702
CS	NM_214276,XM_021091143,XM_021091144,XM_021091145,XM_021091147	397519	-1.06084	0.680095	1
ANPEP	NM_214277,XM_005653523,XM_005653524,XM_021098304	397520	-2.63053	4.47183e-09	5.25784e-06
IRF6	NM_214278,XM_005667890,XM_005667891,XM_005667892,XM_005667893,XM_013979999,XM_021102240	397521	1.04693	0.749809	1
PSME2	NM_214279,XM_013978159	397522	1.1585	0.303594	1
GNAI2	NM_001123116,XM_005669568,XM_005669569,XM_021068546	397523	-1.06093	0.678877	1
VCP	NM_214280,XM_021083237,XM_021083238	397524	-1.23078	0.144184	0.851566
PLTP	NM_214283,XM_021077289,XM_021077290	397527	-2.6016	0.628704	1
SDC4	NM_214284,XM_021077291	397528	1.0409	0.784029	1
MDGA1	XM_001924567	397529	-2.47371	0.00397843	0.189658
BGLAP	NM_001164004,XM_013996978	397530	-1.07029	0.826912	1
COL5A2	NM_001105289,XM_021074694,XM_021074695	397532	-1.87878	0.00472512	0.206303
COL5A1	NM_001014971	397533	1.38178	0.224769	0.978242
SLCO1A2	NM_001256595,XM_021091148,XM_021091149,XM_021091150,XM_021091151,XM_021091152,XM_021091153,XM_021091154,XM_021091156,XM_021091157,XM_021091158,XM_021091159,XM_021091160,XM_021091161,XM_021091162,XM_021091163,XM_021091164,XM_021091166,XM_021091167,XM_021091168,XR_002343818,XR_002343819	397534	-1.45018	0.564053	1
ABCC2	XM_021073710	397535	-1.43505	0.018539	0.393021
BCL2L1	NM_214285,XM_021077292,XM_021077293,XM_021077294,XM_021077295,XM_021077296,XM_021077297,XM_021077298,XM_021077299,XM_021077300,XM_021077301,XM_021077302	397536	1.14649	0.339715	1
LPL	NM_214286,XM_021072174	397537	-1.20526	0.201753	0.951968
ME1	XM_001924333	397538	-1.01318	0.928395	1
CHGA	NM_001164005	397540	-1.00784	0.957434	1
PTGS1	XM_001926129	397541	-1.17607	0.339995	1
SERPINE2	NM_214287	397542	-1.32405	0.15919	0.883024
BAK1	XM_001928147,XM_013977773,XM_021098603,XM_021098604	397543	1.05343	0.726451	1
RGS16	XM_021063763	397544	3.48953	0.00297647	0.160761
MFGE8	NM_001122984,XM_013996945,XM_021098306	397545	-1.06054	0.682688	1
PGD	XM_003127557	397546	-1.12008	0.425348	1
UCP2	NM_214289	397549	1.16854	0.38193	1
STAT5A	NM_214290,XM_021066247	397550	1.00152	1	1
ATP4A	NM_214291,XM_021093567,XM_021093568,XM_021093569,XM_021093570	397552	-1.31573	0.388953	1
NR1H3	NM_001101814,XM_005660919,XM_013994339,XM_013994340,XM_013994342,XM_013994345,XM_013994346,XM_013994347,XM_013994348,XM_021081446,XM_021081456	397553	1.08984	0.554149	1
TMOD3	NM_214294	397556	-1.12246	0.439122	1
NOS3	NM_214295	397557	-1.09903	0.835873	1
UPK3A	XM_003125969,XM_021091394	397558	1.19691	0.21698	0.967485
RND3	NM_214296	397559	-1.06379	0.675593	1
FASN	NM_001099930	397561	-1.31944	0.0511323	0.616759
HBEGF	NM_214299,XM_021081491	397564	-1.08828	0.566923	1
CNN2	XM_003353959	397565	-1.02192	0.879934	1
PGM1	NM_001246318,XM_021093571,XM_021093573,XR_002344421	397566	-1.03117	0.82971	1
MGST1	NM_214300,XM_021091169,XM_021091170,XM_021091171	397567	1.13956	0.357131	1
CAT	NM_214301,XM_021081498	397568	-1.06228	0.67328	1
CTSK	NM_214302,XM_005663466	397569	-1.03734	0.807355	1
OAS1	XM_021073680	397570	-2.13434	0.00277493	0.154235
PSME1	NM_214304	397572	1.19501	0.210912	0.962592
STEAP1	NM_214305,NM_214305_dup1	397573	-1.34015	0.111538	0.79778
HSD17B4	NM_214306,XM_021081510,XM_021081514	397574	-1.06476	0.660938	1
HSPE1	NM_214307	397575	1.24716	0.120342	0.820077
APOE	NM_214308	397576	1.17952	1	1
NUDT2	NM_214309,XM_005668056	397577	1.06533	0.67412	1
AMH	NM_214310,XM_021081532	397578	1.52121	0.545091	1
TXN	NM_214313,XM_021083263	397581	1.44741	0.00931186	0.282423
LIPE	NM_214315,XM_013988600,XM_013988601,XM_013988602,XM_021093574	397583	-1.27582	0.123504	0.826858
CDKN1B	NM_214316	397584	1.18212	0.260325	0.996572
CAPNS1	NM_214318	397587	-1.03613	0.802785	1
EIF2AK2	NM_214319,XM_021085862	397588	-1.23162	0.164803	0.893904
CDKN3	NM_214320,XM_021083270,XM_021083277,XM_021083285,XM_021083292,XM_021083298,XM_021083300,XM_021083308,XM_021083312,XM_021083318,XM_021083324,XM_021083327	397589	1.27027	0.102861	0.775476
PTGS2	NM_214321	397590	1.15515	0.739742	1
NPC1	NM_214322	397591	-1.1158	0.459712	1
JUP	NM_214323	397592	-1.06827	0.643268	1
AMBP	NM_001164006,XM_021083336	397593	1.25849	0.248278	0.99332
LMAN2	XM_005661451,XM_013994865	397594	1.0268	0.852896	1
GCG	NM_214324,XM_005671882,XM_005671883	397595	-1.29558	0.0707237	0.686793
RHOT2	NM_214325	397596	1.02892	0.846821	1
RPL35	NM_214326	397598	1.59157	0.00109757	0.0901953
B3GNT5	NM_214327,XM_005670018,XM_013982232,XM_013982235,XM_013982236,XM_021068547,XM_021068549	397599	1.08753	0.606444	1
GATA6	NM_214328,XM_005656112,XM_005656113,XM_005656114,XM_021093576	397600	1.08431	0.574085	1
ARAF	NM_214329,XM_005657798	397601	-1.10248	0.49561	1
GPI	NM_214330	397602	-1.03472	0.809912	1
IDH2	NM_001164007	397603	1.12428	0.410717	1
HADH	NM_214331	397604	-1.04011	0.783712	1
RACK1	NM_214332	397605	1.0315	0.826741	1
RPN1	NM_214333	397606	-1.0861	0.561171	1
RPS15	NM_214334	397607	1.28879	0.0738215	0.699298
TPM4	NM_214335,XM_005661198,XM_021081566	397608	1.12694	0.400133	1
PPP1R14A	NM_214337,XM_021093577	397610	1.50603	0.0432231	0.577727
RPS4X	NM_001204283	397611	1.1298	0.389096	1
DNAJA4	NM_214339	397613	-1.39254	0.220255	0.972624
IL4R	NM_214340,XM_021085863,XM_021085864,XM_021085865,XM_021085866,XM_021085867,XM_021085868,XM_021085869,XM_021085870,XM_021085871,XM_021085872,XM_021085873,XM_021085874,XM_021085875,XM_021085876	397614	-1.25021	0.130196	0.828381
IL13RA1	NM_214341	397615	-1.06993	0.647115	1
PDE5A	XM_021101648,XM_021101649,XM_021101650,XM_021101652,XM_021101653,XM_021101654	397616	-1.13868	0.378491	1
HR	NM_001083930	397617	-1.16858	0.382942	1
OXSR1	NM_214342,XM_021068550	397618	1.15964	0.30656	1
QDPR	NM_214343	397619	1.0163	0.912114	1
FN1	XM_003133642	397620	-1.36849	0.0275846	0.474296
SLC15A1	NM_214347	397624	1.15792	0.445675	1
PSME3	NM_214348,XM_005668789,XM_021066248	397625	-1.01664	0.908857	1
POFUT1	NM_001129952,XM_021077305,XM_021077306	397627	-1.26856	0.104858	0.781071
ANGPTL4	NM_001038644	397628	1.10872	0.500067	1
GPAM	XM_005671462	397629	-1.26501	0.113333	0.802361
PC	NM_214349	397630	-1.1486	0.387723	1
AKAP13	XM_021099911,XM_021099912	397631	-1.11674	0.445522	1
B3GALNT1	NM_214351,XM_005652413,XM_021068551,XM_021068552,XM_021068553,XM_021068554,XM_021068555,XM_021068556,XM_021068557,XM_021068558,XM_021068559,XM_021068560,XM_021068561,XM_021068562	397634	1.03742	0.83661	1
ATP2B1	NM_214352,XM_021091175,XM_021091176,XM_021091177,XM_021091178,XM_021091180,XM_021091181,XM_021091182,XR_002343820	397636	-1.18951	0.226136	0.978703
PPIA	NM_214353,XM_013985800,XM_021078519	397637	1.17118	0.264997	0.998392
EPHX1	NM_214355	397639	1.02478	0.865767	1
RGS5	NM_214356	397640	1.03057	1	1
TBRG4	NM_001123101,XM_005673332,XM_005673333	397641	-1.10966	0.475237	1
B3GAT3	XM_003353828,XM_013994208,XM_013994209	397642	1.06494	0.667484	1
FGF2	XM_021100546	397643	1.3421	0.0689676	0.680109
SAT1	NM_214358	397645	1.07143	0.626351	1
NLN	NM_214359,XM_005672488,XM_005672489,XM_005672490,XM_005672491,XM_005672492,XM_021076576	397646	-1.21502	0.190058	0.937111
MCL1	NM_001348806	397648	1.06532	0.65646	1
LTF	NM_214362,XM_021068563	397649	-2.26037	0.0335099	0.520528
RPS12	NM_214363	397650	1.24984	0.115755	0.809041
VDAC3	NM_214364,XM_021077307,XM_021077308	397651	1.03777	0.795816	1
PRKACA	XM_003123353,XM_003354103	397652	-1.00756	0.960058	1
ACTG1	XM_003357928	397653	-1.01289	0.928006	1
PEMT	NM_214365,XM_021066249,XM_021066250,XM_021066251,XM_021066252	397654	1.1078	0.5015	1
RAN	XM_021072701	397655	-1.01541	0.914312	1
PPP2CA	NM_214366	397656	-1.02636	0.85526	1
CTNNB1	NM_214367,XM_005669377,XM_013981492,XM_021068564,XM_021068565,XM_021068566	397657	-1.07205	0.623869	1
VDAC2	NM_214369,XM_021072175	397659	-1.00829	0.953873	1
PKIG	NM_214371,XM_005672949,XM_005672950,XM_021077309,XM_021077310	397661	1.3851	0.0350525	0.528778
CCNB1	NM_001170768	397662	1.01606	0.912013	1
APP	NM_214372,XM_005670302,XM_005670303,XM_005670304,XM_005670305,XM_005670306,XM_021068567,XM_021068568	397663	-1.17238	0.262623	0.997027
TPT1	NM_214373	397664	1.1746	0.256089	0.994442
PCBP2	NM_001244512,XM_005652521,XM_005652522,XM_005652523,XM_005652524,XM_005652525,XM_005652526,XM_005652527,XM_005652528,XM_005652529,XM_005652530,XM_005652531,XM_005652532,XM_005652533,XM_005652534,XM_005652535,XM_005652536,XM_005652539,XM_005652540,XM_005652541,XM_005652542,XM_005652544,XM_005652545,XM_013983275,XM_013983624,XM_013983785,XM_013983828,XM_013983865,XM_013983899,XM_013983927,XM_013984…	397665	-1.09992	0.502041	1
FHL1	NM_214375,XM_005657914,XM_005657915,XM_005657916,XM_013991001,XM_013991003,XM_013991004,XM_021079519,XM_021079520,XM_021079521,XM_021079522,XM_021079523,XM_021079524,XM_021079525,XM_021079526,XM_021079528,XM_021079529	397667	1.12173	0.477619	1
AREG	NM_214376	397668	1.18086	0.257173	0.994442
CD19	NM_214377,XM_005662048,XM_013995589,XM_013995590,XM_021085877,XM_021085878,XM_021085879,XM_021085880	397669	-1.08224	1	1
PPARG	NM_214379,XM_005669783,XM_005669784,XM_005669788,XM_005669789,XM_013981980,XM_013981981,XM_013981982	397671	1.03947	0.791199	1
HMGCS2	NM_214380	397673	-2.69377	5.85243e-05	0.0144281
CAMK2D	NM_214381	397674	-1.10183	0.503807	1
PTGR1	NM_214385,XM_021083385,XM_021083390	397678	1.08062	0.592506	1
NR0B1	NM_214387	397680	-1.36936	0.662502	1
[truncated: 14,593 more rows]
